# Supplementary material for: Phenotyping, genome‐wide dissection, and prediction of maize root architecture for temperate adaptability
Source: Imeta. 2025 Mar 13;4(2):e70015. doi: 10.1002/imt2.70015 (PMC11995184; doi:10.1002/imt2.70015)
Supplement: Supplementary file 2 — Table S1. The information of 316 maize accessions in the panel. Table S2. A list of R‐traits, W‐traits, and S‐traits was analyzed by WinRhizo and their definitions. Table S3. Root traits with means of all inbred lines, minimums, maximums, variance, and coefficient of variation (CV). Table S4. Pearson correlation coefficient among R‐traits, W‐traits, and plant architecture‐related traits. Table S5. Summary of trait associated candidate genes. Table S6. Candidate genes associated with all traits. Table S7. Primer sequences used in the present study. [file IMT2-4-e70015-s001.xlsx]

## Sheet: S1
Table S1. The information of 316 maize accessions in the panel.
ID	Name of accessions	Source	Adaptability
1	5237	13LWQ284	temperate
2	Xi502	13LWQ368	temperate
3	M97	13LWQ428	temperate
4	303WX	13LWQ446	temperate
5	05W002	13LWQ452	temperate
6	Si273	13LWQ517	temperate
7	MO113	13LWQ288	temperate
8	CIMBL47	13LWQ225	tropical/subtropical
9	Liao5114	13LWQ429	temperate
10	CIMBL84	13LWQ038	tropical/subtropical
11	Dong46	13LWQ282	temperate
12	CML426	13LWQ106	tropical/subtropical
13	GEMS2	13LWQ298	temperate
14	ZaC546	13LWQ349	temperate
15	Gy462	13LWQ461	temperate
16	ZH68	13LWQ486	temperate
17	GEMS16	13LWQ296	temperate
18	GEMS63	13LWQ411	temperate
19	CIMBL66	13LWQ112	tropical/subtropical
20	177	13LWQ393	temperate
21	W138	13LWQ286	temperate
22	Dan3130	13LWQ273	temperate
23	Q1261	13LWQ463	temperate
24	Wu109	13LWQ310	temperate
25	LY042	13LWQ285	temperate
26	GEMS48	13LWQ491	temperate
27	Tie7922	13LWQ414	temperate
28	WH413	13LWQ339	temperate
29	ZZ03	13LWQ481	temperate
30	CML423	13LWQ136	tropical/subtropical
31	835a	13LWQ263	temperate
32	IRF314	13LWQ385	temperate
33	GEMS5	13LWQ303	temperate
34	CIMBL69	13LWQ082	tropical/subtropical
35	Liao138	13LWQ371	temperate
36	Sy1052	13LWQ268	temperate
37	GEMS31	13LWQ441	temperate
38	Ry729	13LWQ340	temperate
39	R15	13LWQ410	temperate
40	FCD0602	13LWQ487	temperate
41	7381	13LWQ351	temperate
42	CIMBL89	13LWQ066	tropical/subtropical
43	Zheng30	13LWQ291	temperate
44	CIMBL96	13LWQ232	tropical/subtropical
45	Ry713	13LWQ326	temperate
46	K12	13LWQ534	temperate
47	975-12	13LWQ278	temperate
48	GEMS44	13LWQ409	temperate
49	By813	12AMP309	temperate
50	CML130	13LWQ023	tropical/subtropical
51	DH3732	13LWQ359	temperate
52	GEMS1	13LWQ505	temperate
53	CIMBL122	13LWQ172	tropical/subtropical
54	GEMS58	13LWQ319	temperate
55	CIMBL59	13LWQ199	tropical/subtropical
56	B114	13LWQ476	temperate
57	CIMBL56	13LWQ226	tropical/subtropical
58	Gy1032	13LWQ460	temperate
59	Zong31	13LWQ287	temperate
60	ZB648	13LWQ266	temperate
61	GEMS62	13LWQ455	temperate
62	LK11	13LWQ415	temperate
63	GEMS56	13LWQ467	temperate
64	CIMBL6	13LWQ163	tropical/subtropical
65	CIMBL48	13LWQ150	tropical/subtropical
66	GEMS32	13LWQ515	temperate
67	TY3	13LWQ328	temperate
68	CIMBL123	13LWQ131	tropical/subtropical
69	CIMBL54	13LWQ017	tropical/subtropical
70	JY01	13LWQ423	temperate
71	By4839	13LWQ295	temperate
72	CML116	13LWQ048	tropical/subtropical
73	150	13LWQ271	temperate
74	Lx9801	13LWQ290	temperate
75	CIMBL157	13LWQ024	tropical/subtropical
76	GEMS55	13LWQ522	temperate
77	CIMBL1	13LWQ060	tropical/subtropical
78	CML325	13LWQ096	tropical/subtropical
79	Dan599	13LWQ210	tropical/subtropical
80	Gy386	13LWQ354	temperate
81	CIMBL79	13LWQHN206	tropical/subtropical
82	Tian77	13LWQ363	temperate
83	Chang3	13LWQ342	temperate
84	Dong237	13LWQ485	temperate
85	Ji842	13LWQ531	temperate
86	Zheng28	13LWQ375	temperate
87	ZZ01	13LWQ480	temperate
88	GEMS61	13LWQ530	temperate
89	Ji853	13LWQ276	temperate
90	B111	13LWQ279	temperate
91	Zheng35	13LWQ465	temperate
92	CIMBL129	13LWQ148	tropical/subtropical
93	LG001	13LWQ512	temperate
94	CML189	13LWQ235	tropical/subtropical
95	CML114	13LWQ098	tropical/subtropical
96	4F1	13LWQ346	temperate
97	B73	13LWQ496	temperate
98	CIMBL83	13LWQ209	tropical/subtropical
99	CIMBL152	13LWQ063	tropical/subtropical
100	CIMBL95	13LWQ194	tropical/subtropical
101	05WN230	13LWQ309	temperate
102	CIMBL40	13LWQ014	tropical/subtropical
103	Ye515	13LWQ361	temperate
104	L3180	13LWQ336	temperate
105	CIMBL151	13LWQ127	tropical/subtropical
106	By855	13LWQ458	temperate
107	R15X1141	13LWQHN261	temperate
108	Liao5262	13LWQ449	temperate
109	By809	13LWQ448	temperate
110	GEMS49	13LWQ493	temperate
111	GEMS25	13LWQ451	temperate
112	JH59	13LWQ525	temperate
113	CML470	13LWQ251	tropical/subtropical
114	M153	13LWQ373	temperate
115	GEMS3	13LWQ482	temperate
116	GEMS11	13LWQ502	temperate
117	J4112	13LWQ401	temperate
118	TY11	13LWQ500	temperate
119	Sy1032	13LWQ494	temperate
120	GEMS59	13LWQ516	temperate
121	8902	13LWQ529	temperate
122	Zheng29	13LWQ281	temperate
123	CIMBL92	13LWQ002	tropical/subtropical
124	CIMBL86	13LWQ147	tropical/subtropical
125	Ye8001	13LWQ372	temperate
126	835b	13LWQ450	temperate
127	GEMS4	13LWQHN330	temperate
128	GEMS6	13LWQ397	temperate
129	CIMBL42	13LWQ214	tropical/subtropical
130	GEMS65	13LWQ419	temperate
131	BS16	13LWQ437	temperate
132	Sy1035	13LWQHN317	temperate
133	TY4	13LWQ369	temperate
134	Nan21-3	13LWQ047	tropical/subtropical
135	Zhi41	13LWQ420	temperate
136	EN25	13LWQ533	temperate
137	Sy3073	13LWQ350	temperate
138	K22	13LWQ495	temperate
139	GEMS64	13LWQ405	temperate
140	CIMBL43	13LWQ208	tropical/subtropical
141	CML422	13LWQ207	tropical/subtropical
142	GEMS54	13LWQ445	temperate
143	Ye52106	13LWQ468	temperate
144	Ye478	13LWQ501	temperate
145	CML327	13LWQ177	tropical/subtropical
146	CIMBL127	13LWQ128	tropical/subtropical
147	GEMS39	13LWQ308	temperate
148	CML432	13LWQ246	tropical/subtropical
149	GEMS35	13LWQ360	temperate
150	CIMBL143	13LWQ072	tropical/subtropical
151	B113	13LWQ353	temperate
152	GEMS41	13LWQ400	temperate
153	Dan4245	13LWQ382	temperate
154	By4960	13LWQ356	temperate
155	238	13LWQ523	temperate
156	CIMBL28	13LWQ120	tropical/subtropical
157	Z2018F	13LWQ407	temperate
158	TY1	13LWQ412	temperate
159	647	13LWQ228	tropical/subtropical
160	CIMBL88	13LWQ130	tropical/subtropical
161	TY2	13LWQ388	temperate
162	CIMBL94	13LWQ118	tropical/subtropical
163	B110	13LWQ422	temperate
164	GEMS50	13LWQ389	temperate
165	ES40	13LWQ333	temperate
166	GEMS13	13LWQ424	temperate
167	CA47	13LWQ335	temperate
168	CIMBL81	13LWQ149	tropical/subtropical
169	CIMBL133	13LWQ185	tropical/subtropical
170	CIMBL23	13LWQ175	tropical/subtropical
171	CIMBL90	13LWQ152	tropical/subtropical
172	CML304	13LWQ011	tropical/subtropical
173	CML121	13LWQ015	tropical/subtropical
174	CIMBL124	13LWQ170	tropical/subtropical
175	CIMBL139	13LWQ037	tropical/subtropical
176	CIMBL91	13LWQ184	tropical/subtropical
177	GEMS15	13LWQ426	temperate
178	526018	13LWQ509	temperate
179	U8112	13LWQ331	temperate
180	Zhong69	13LWQ524	temperate
181	CIMBL74	13LWQ176	tropical/subtropical
182	9642	13LWQ272	temperate
183	P178	13LWQ182	tropical/subtropical
184	CML338	13LWQHN79	tropical/subtropical
185	CIMBL3	13LWQ141	tropical/subtropical
186	GEMS18	13LWQ438	temperate
187	CIMBL125	13LWQ249	tropical/subtropical
188	GEMS29	13LWQ305	temperate
189	CML324	13LWQ233	tropical/subtropical
190	GEMS28	13LWQ507	temperate
191	Sy1128	13LWQ488	temperate
192	CIMBL46	13LWQ056	tropical/subtropical
193	CIMBL75	13LWQ083	tropical/subtropical
194	By4944	13LWQ475	temperate
195	Lv28	13LWQ280	temperate
196	GEMS14	13LWQ498	temperate
197	B77	13LWQ431	temperate
198	CML139	13LWQ181	tropical/subtropical
199	Dan360	13LWQ421	temperate
200	Cheng698	13LWQ518	temperate
201	CIMBL32	13LWQ195	tropical/subtropical
202	CML69	13LWQ053	tropical/subtropical
203	CML323	13LWQ034	tropical/subtropical
204	SW92E114	13LWQ364	temperate
205	1462	13LWQ383	temperate
206	CIMBL150	13LWQ137	tropical/subtropical
207	GEMS51	13LWQ311	temperate
208	GEMS37	13LWQ381	temperate
209	CIMBL109	13LWQ245	tropical/subtropical
210	TY6	13LWQ425	temperate
211	Qi205	13LWQ258	temperate
212	Dan340	13LWQ436	temperate
213	GEMS42	13LWQ513	temperate
214	CML20	13LWQ239	tropical/subtropical
215	18-599	13LWQ324	temperate
216	CIMBL55	13LWQ159	tropical/subtropical
217	CIMBL120	13LWQ218	tropical/subtropical
218	CIMBL27	13LWQ071	tropical/subtropical
219	GEMS40	13LWQ315	temperate
220	CIMBL62	13LWQHN59	tropical/subtropical
221	CML415	13LWQ062	tropical/subtropical
222	CIMBL93	13LWQ248	tropical/subtropical
223	CML31	13LWQ086	tropical/subtropical
224	GEMS30	13LWQ321	temperate
225	Liao5263	13LWQ466	temperate
226	07KS4	13LWQ478	temperate
227	GEMS36	13LWQ304	temperate
228	CIMBL145	13LWQ025	tropical/subtropical
229	CIMBL21	13LWQ043	tropical/subtropical
230	CIMBL87	13LWQ110	tropical/subtropical
231	CIMBL5	13LWQ050	tropical/subtropical
232	CIMBL58	13LWQ151	tropical/subtropical
233	CIMBL16	13LWQ135	tropical/subtropical
234	TY5	13LWQ300	temperate
235	CML122	13LWQ058	tropical/subtropical
236	81162	13LWQ334	temperate
237	CIMBL2	13LWQ010	tropical/subtropical
238	CIMBL113	13LWQ114	tropical/subtropical
239	Liao159	13LWQ377	temperate
240	CIMBL77	13LWQ113	tropical/subtropical
241	CIMBL60	13LWQ004	tropical/subtropical
242	By807	13LWQ402	temperate
243	JH96C	13LWQ528	temperate
244	CML115	13LWQ009	tropical/subtropical
245	GEMS21	13LWQ347	temperate
246	Zheng653	13LWQ264	temperate
247	CML118	13LWQ134	tropical/subtropical
248	Yu374	13LWQ307	temperate
249	Sy1039	13LWQ395	temperate
250	CIMBL106	13LWQ196	tropical/subtropical
251	CIMBL121	13LWQ161	tropical/subtropical
252	CML361	13LWQ156	tropical/subtropical
253	CIMBL140	13LWQ035	tropical/subtropical
254	CIMBL144	13LWQ032	tropical/subtropical
255	GEMS20	13LWQ472	temperate
256	GEMS17	13LWQ442	temperate
257	CML486	13LWQ046	tropical/subtropical
258	CML479	13LWQ132	tropical/subtropical
259	7327	13LWQ506	temperate
260	CIMBL115	13LWQ049	tropical/subtropical
261	CML192	13LWQ238	tropical/subtropical
262	CML170	13LWQ171	tropical/subtropical
263	CIMBL101	13LWQ078	tropical/subtropical
264	CML454	13LWQ070	tropical/subtropical
265	CIMBL11	13LWQ180	tropical/subtropical
266	CIMBL142	13LWQ174	tropical/subtropical
267	CIMBL82	13LWQ167	tropical/subtropical
268	CIMBL22	13LWQ144	tropical/subtropical
269	chuan48-2	13LWQ362	temperate
270	CIMBL52	13LWQ133	tropical/subtropical
271	CIMBL100	13LWQHN203	tropical/subtropical
272	CML32	13LWQ160	tropical/subtropical
273	K14	13LWQ396	temperate
274	CIMBL51	13LWQ211	tropical/subtropical
275	CIMBL119	13LWQ061	tropical/subtropical
276	SC55	13LWQ119	tropical/subtropical
277	Hua83-2	13LWQ344	temperate
278	By804	13LWQ256	temperate
279	CML360	13LWQ145	tropical/subtropical
280	CIMBL38	13LWQ075	tropical/subtropical
281	CML298	13LWQ129	tropical/subtropical
282	CML433	13LWQ242	tropical/subtropical
283	CIMBL49	13LWQ237	tropical/subtropical
284	CIMBL105	13LWQ077	tropical/subtropical
285	CIMBL17	13LWQ169	tropical/subtropical
286	CIMBL71	13LWQ001	tropical/subtropical
287	CIMBL12	13LWQ044	tropical/subtropical
288	CIMBL99	13LWQ183	tropical/subtropical
289	CIMBL116	13LWQHN16	tropical/subtropical
290	CIMBL53	13LWQ143	tropical/subtropical
291	CIMBL18	13LWQ179	tropical/subtropical
292	CIMBL70	13LWQ076	tropical/subtropical
293	CIMBL111	13LWQ123	tropical/subtropical
294	CIMBL63	13LWQ234	tropical/subtropical
295	CML290	13LWQ221	tropical/subtropical
296	CML493	13LWQ088	tropical/subtropical
297	MO17	13LWQ316	temperate
298	CIMBL68	13LWQ241	tropical/subtropical
299	Shen5003	13LWQ464	temperate
300	CIMBL10	13LWQ003	tropical/subtropical
301	GEMS10	13LWQ497	temperate
302	CML496	13LWQ198	tropical/subtropical
303	CML171	13LWQ109	tropical/subtropical
304	GEMS19	13LWQ391	temperate
305	CML431	13LWQ138	tropical/subtropical
306	Jiao51	13LWQ341	temperate
307	CML480	13LWQ091	tropical/subtropical
308	CIMBL13	13LWQ192	tropical/subtropical
309	CML163	13LWQ122	tropical/subtropical
310	CIMBL25	13LWQ090	tropical/subtropical
311	CML172	13LWQ193	tropical/subtropical
312	CIMBL19	13LWQ247	tropical/subtropical
313	CIMBL7	13LWQ104	tropical/subtropical
314	CIMBL29	13LWQ080	tropical/subtropical
315	CIMBL108	13LWQ115	tropical/subtropical
316	B11	13LWQ178	tropical/subtropical

## Sheet: S2
Table S2.A list of R-traits, W-traits, and S-traits analyzed by WinRhizo and their definitions.
Number	Classification	Abbreviation	Description	Note
1	W-traits	WFS	Weight of fresh shoot
2	W-traits	WDS	Weight of dry shoot
3	W-traits	WFR	Weight of fresh root
4	W-traits	WDR	Weight of dry root
5	W-traits	WF	Weight of fresh seedlings
6	W-traits	WD	Weight of dry seedlings	biomass
7	W-traits	WC	Water content
8	R-traits	L	Length of total roots	Length
9	R-traits	PA	Project area of total roots	ProjArea
10	R-traits	SA	Surface area of total roots	SurfArea
11	R-traits	AD	Average diameter of total roots	AvgPiam
12	R-traits	RV	RootVolume of total roots	RootVolume
13	R-traits	Tips	Tips of total roots	Tips
14	R-traits	Forks	Forks of total roots	Forks
15	R-traits	Crossings	Cross of total roots	Crossings
16	R-traits	L_PR	Length of primary root	Length_PR
17	R-traits	PA_PR	Project area of primary root	ProjArea_PR
18	R-traits	SA_PR	Surface area of primary root	SurfArea_PR
19	R-traits	AD_PR	Average diameter of primary root	AvgPiam_PR
20	R-traits	RV_PR	RootVolume of primary root	RootVolume_PR
21	R-traits	Tips_PR	Tips of primary root	Tips_PR
22	R-traits	Forks_PR	Forks of primary root	Forks_PR
23	R-traits	Crossings_PR	Cross of primary root	Crossings_PR
Trait1	S-traits	DPRDZ	Diameter of primary root differentiation zone
Trait2	S-traits	SAPRDZ	Surface area of primary root differentiation zone
Trait3	S-traits	SDAPRDZ	Stele diameter of primary root differentiation zone
Trait4	S-traits	SSAPRDZ	Stele surface area of primary root differentiation zone
Trait5	S-traits	CDPRDZ	Cortex diameter of primary root differentiation zone
Trait6	S-traits	CSAPRDZ	Cortex surface area of primary root differentiation zone
Trait7	S-traits	XNPRDZ	Xylem number of primary root differentiation zone
Trait8	S-traits	XADPRDZ	Xylem average diameter of primary root differentiation zone
Trait9	S-traits	XASAPRDZ	Xylem average surface area of primary root differentiation zone
Trait10	S-traits	PNPRDZ	Phloem number of primary root differentiation zone
Trait11	S-traits	PADPRDZ	Phloem average diameter of primary root differentiation zone
Trait12	S-traits	PASAPRDZ	Phloem average surface area of primary root differentiation zone
Trait13	S-traits	DPRMZ	Diameter of primary root meristematic zone
Trait14	S-traits	SAPRMZ	Surface area of primary root meristematic zone
Trait15	S-traits	SDAPRMZ	Stele diameter of primary root meristematic zone
Trait16	S-traits	SSAPRMZ	Stele surface area of primary root meristematic zone
Trait17	S-traits	CDPRMZ	Cortex diameter of primary root meristematic zone
Trait18	S-traits	CSAPRMZ	Cortex surface area of primary root meristematic zone
Trait19	S-traits	XNPRMZ	Xylem number of primary root meristematic zone
Trait20	S-traits	XADPRMZ	Xylem average diameter of primary root meristematic zone
Trait21	S-traits	XASAPRMZ	Xylem average surface area of primary root meristematic zone
Trait22	S-traits	PNPRMZ	Phloem number of primary root meristematic zone
Trait23	S-traits	PADPRMZ	Phloem average diameter of primary root meristematic zone
Trait24	S-traits	PASAPRMZ	Phloem average surface area of primary root meristematic zone
Trait25	S-traits	DPREZ	Diameter of primary root elongation zone
Trait26	S-traits	SAPREZ	Surface area of primary root elongation zone
Trait27	S-traits	SDAPREZ	Stele diameter of primary root elongation zone
Trait28	S-traits	SSAPREZ	Stele surface area of primary root elongation zone
Trait29	S-traits	CDPREZ	Cortex diameter of primary root elongation zone
Trait30	S-traits	CSAPREZ	Cortex surface area of primary root elongation zone
Trait31	S-traits	XNPREZ	Xylem number of primary root elongation zone
Trait32	S-traits	XADPREZ	Xylem average diameter of primary root elongation zone
Trait33	S-traits	XASAPREZ	Xylem average surface area of primary root elongation zone
Trait34	S-traits	PNPREZ	Phloem number of primary root elongation zone
Trait35	S-traits	PADPREZ	Phloem average diameter of primary root elongation zone
Trait36	S-traits	PASAPREZ	Phloem average surface area of primary root elongation zone
Trait37	S-traits	DLRDZ	Diameter of lateral roots differentiation zone
Trait38	S-traits	SALRDZ	Surface area of lateral roots differentiation zone
Trait39	S-traits	SDALRDZ	Stele diameter of lateral roots differentiation zone
Trait40	S-traits	SSALRDZ	Stele surface area of lateral roots differentiation zone
Trait41	S-traits	CDLRDZ	Cortex diameter of lateral roots differentiation zone
Trait42	S-traits	CSALRDZ	Cortex surface area of lateral roots differentiation zone
Trait43	S-traits	XNLRDZ	Xylem number of lateral roots differentiation zone
Trait44	S-traits	XADLRDZ	Xylem average diameter of lateral roots differentiation zone
Trait45	S-traits	XASALRDZ	Xylem average surface area of lateral roots differentiation zone
Trait46	S-traits	PNLRDZ	Phloem number of lateral roots differentiation zone
Trait47	S-traits	PADLRDZ	Phloem average diameter of lateral roots differentiation zone
Trait48	S-traits	PASALRDZ	Phloem average surface area of lateral roots differentiation zone
Trait49	S-traits	DLRMZ	Diameter of lateral roots meristematic zone
Trait50	S-traits	SALRMZ	Surface area of lateral roots meristematic zone
Trait51	S-traits	SDALRMZ	Stele diameter of lateral roots meristematic zone
Trait52	S-traits	SSALRMZ	Stele surface area of lateral roots meristematic zone
Trait53	S-traits	CDLRMZ	Cortex diameter of lateral roots meristematic zone
Trait54	S-traits	CSALRMZ	Cortex surface area of lateral roots meristematic zone
Trait55	S-traits	XNLRMZ	Xylem number of lateral roots meristematic zone
Trait56	S-traits	XADLRMZ	Xylem average diameter of lateral roots meristematic zone
Trait57	S-traits	XASALRMZ	Xylem average surface area of lateral roots meristematic zone
Trait58	S-traits	PNLRMZ	Phloem number of lateral roots meristematic zone
Trait59	S-traits	PADLRMZ	Phloem average diameter of lateral roots meristematic zone
Trait60	S-traits	PASALRMZ	Phloem average surface area of lateral roots meristematic zone
Trait61	S-traits	DLREZ	Diameter of lateral roots elongation zone
Trait62	S-traits	SALREZ	Surface area of lateral roots elongation zone
Trait63	S-traits	SDALREZ	Stele diameter of lateral roots elongation zone
Trait64	S-traits	SSALREZ	Stele surface area of lateral roots elongation zone
Trait65	S-traits	CDLREZ	Cortex diameter of lateral roots elongation zone
Trait66	S-traits	CSALREZ	Cortex surface area of lateral roots elongation zone
Trait67	S-traits	XNLREZ	Xylem number of lateral roots elongation zone
Trait68	S-traits	XADLREZ	Xylem average diameter of lateral roots elongation zone
Trait69	S-traits	XASALREZ	Xylem average surface area of lateral roots elongation zone
Trait70	S-traits	PNLREZ	Phloem number of lateral roots elongation zone
Trait71	S-traits	PADLREZ	Phloem average diameter of lateral roots elongation zone
Trait72	S-traits	PASALREZ	Phloem average surface area of lateral roots elongation zone
Trait73	S-traits	DCRDZ	Diameter of crown roots differentiation zone
Trait74	S-traits	SACRDZ	Surface area of crown roots differentiation zone
Trait75	S-traits	SDACRDZ	Stele diameter of crown roots differentiation zone
Trait76	S-traits	SSACRDZ	Stele surface area of crown roots differentiation zone
Trait77	S-traits	CDCRDZ	Cortex diameter of crown roots differentiation zone
Trait78	S-traits	CSACRDZ	Cortex surface area of crown roots differentiation zone
Trait79	S-traits	XNCRDZ	Xylem number of crown roots differentiation zone
Trait80	S-traits	XADCRDZ	Xylem average diameter of crown roots differentiation zone
Trait81	S-traits	XASACRDZ	Xylem average surface area of crown roots differentiation zone
Trait82	S-traits	PNCRDZ	Phloem number of crown roots differentiation zone
Trait83	S-traits	PADCRDZ	Phloem average diameter of crown roots differentiation zone
Trait84	S-traits	PASACRDZ	Phloem average surface area of crown roots differentiation zone
Trait85	S-traits	DCRMZ	Diameter of crown roots meristematic zone
Trait86	S-traits	SACRMZ	Surface area of crown roots meristematic zone
Trait87	S-traits	SDACRMZ	Stele diameter of crown roots meristematic zone
Trait88	S-traits	SSACRMZ	Stele surface area of crown roots meristematic zone
Trait89	S-traits	CDCRMZ	Cortex diameter of crown roots meristematic zone
Trait90	S-traits	CSACRMZ	Cortex surface area of crown roots meristematic zone
Trait91	S-traits	XNCRMZ	Xylem number of crown roots meristematic zone
Trait92	S-traits	XADCRMZ	Xylem average diameter of crown roots meristematic zone
Trait93	S-traits	XASACRMZ	Xylem average surface area of crown roots meristematic zone
Trait94	S-traits	PNCRMZ	Phloem number of crown roots meristematic zone
Trait95	S-traits	PADCRMZ	Phloem average diameter of crown roots meristematic zone
Trait96	S-traits	PASACRMZ	Phloem average surface area of crown roots meristematic zone
Trait97	S-traits	DCREZ	Diameter of crown roots elongation zone
Trait98	S-traits	SACREZ	Surface area of crown roots elongation zone
Trait99	S-traits	SDACREZ	Stele diameter of crown roots elongation zone
Trait100	S-traits	SSACREZ	Stele surface area of crown roots elongation zone
Trait101	S-traits	CDCREZ	Cortex diameter of crown roots elongation zone
Trait102	S-traits	CSACREZ	Cortex surface area of crown roots elongation zone
Trait103	S-traits	XNCREZ	Xylem number of crown roots elongation zone
Trait104	S-traits	XADCREZ	Xylem average diameter of crown roots elongation zone
Trait105	S-traits	XASACREZ	Xylem average surface area of crown roots elongation zone
Trait106	S-traits	PNCREZ	Phloem number of crown roots elongation zone
Trait107	S-traits	PADCREZ	Phloem average diameter of crown roots elongation zone
Trait108	S-traits	PASACREZ	Phloem average surface area of crown roots elongation zone

## Sheet: S3
Table S3: Root traits with means of all inbred lines, minimums, maximums, variance, and coefficient of variation (CV).
Traits	Minimum	Maximum	Mean	Std.Deviation	Std.Error of Mean	CV(%)
Length (cm)	40.46	1040.68	337.979	164.761	9.26852	48.7488
SurfArea (cm2)	8.26	144.75	56.3408	25.3614	1.42669	45.0142
AvgPiam (cm)	0.31	0.82	0.553101	0.0880613	0.00495384	15.9214
RootVolume (cm3)	0.13	2.61	0.775601	0.372331	0.0209453	48.0055
Tips	58	2157.33	538.201	324.134	18.234	60.2255
Forks	73.5	5679	1025.01	746.73	42.0068	72.851
Crossings	1	27136.8	212.658	1531.59	86.1589	720.215
Length_PR (cm)	8.98	549.77	148.963	81.8833	4.6063	54.9687
SurfArea_PR (cm2)	1.81	78.93	22.8451	11.1239	0.625768	48.6928
AvgPiam_PR (cm)	0.28	0.83	0.516962	0.0878939	0.00494442	17.002
RootVolume_PR (cm3)	0.03	1.33	0.287943	0.147036	0.00827142	51.0642
Tips_PR	13	873	220.611	130.335	7.33194	59.0793
Forks_PR	12	3469.67	427.298	365.618	20.5676	85.5651
Crossings_PR	0	27118.6	161.875	1537.63	86.4983	949.884
WFR (g)	0.26	36.02	1.26876	2.10478	0.123173	165.892
WDR (g)	0.017	0.231	0.10328	0.0355602	0.00207745	34.431
WFS (g)	0.25	7.867	1.84183	0.946955	0.0553217	51.4138
WDS (g)	0.037	2.03	0.429826	0.408713	0.0238773	95.0881
WD (g)	0.064	2.17	0.533085	0.428994	0.0250621	80.4738
WF (g)	0.55	37.383	3.10937	2.44536	0.143104	78.6448
WC (g)	0.368	37.102	2.57632	2.39831	0.14035	93.0903
Trait1	0	0.119	0.0846415	0.019371	0.00188148	22.886
Trait2	0	0.01	0.00589623	0.00197088	0.000191429	33.4261
Trait3	0	0.0465	0.0338349	0.00791193	0.000768475	23.3839
Trait4	0	0.002	0.000914635	0.000361254	3.50881e-05	39.4971
Trait5	0	8	4.43396	1.56764	0.152263	35.3553
Trait6	0	0.0128	0.00819681	0.00219288	0.000212992	26.7529
Trait7	0	0.000124254	5.67234e-05	2.254e-05	2.18928e-06	39.7367
Trait8	0	17	12.7736	2.70197	0.262438	21.1528
Trait9	0	0.00366667	0.00215173	0.000553582	5.37687e-05	25.7274
Trait10	0	1.01453e-05	3.68245e-06	1.51857e-06	1.47496e-07	41.238
Trait11	0	0.12	0.0824057	0.0163645	0.00158946	19.8584
Trait12	0	0.01	0.00559434	0.00191126	0.000185638	34.1642
Trait13	0	0.052	0.0328491	0.00672599	0.000653286	20.4754
Trait14	0	0.002	0.000845853	0.000303591	2.94873e-05	35.8917
Trait15	0	8	4.50943	1.16493	0.113148	25.8331
Trait16	0	0.012	0.00732215	0.00166152	0.000161381	22.6917
Trait17	0	0.000116633	4.39351e-05	1.8448e-05	1.79183e-06	41.9893
Trait18	0	18	13.0755	2.11884	0.2058	16.2047
Trait19	0	0.00328571	0.00207213	0.000501677	4.87272e-05	24.2107
Trait20	0	7.54043e-06	3.56706e-06	1.44639e-06	1.40485e-07	40.5484
Trait21	0	0.142	0.0857925	0.0172164	0.0016722	20.0675
Trait22	0	0.012	0.00606132	0.00194654	0.000189065	32.1141
Trait23	0	0.046	0.0339764	0.00684397	0.000664745	20.1433
Trait24	0	0.002	0.000912212	0.000350957	3.4088e-05	38.4732
Trait25	0	8	4.57547	1.24172	0.120607	27.1386
Trait26	0	0.015	0.00833502	0.00180598	0.000175413	21.6674
Trait27	0	0.000170167	5.64293e-05	2.27216e-05	2.20692e-06	40.2656
Trait28	0	22	12.5189	3.40652	0.330871	27.2111
Trait29	0	0.00366667	0.00218876	0.00047412	4.60506e-05	21.6616
Trait30	0	1.0675e-05	3.87543e-06	1.6532e-06	1.60573e-07	42.6585
Trait31	0	0.1105	0.040467	0.0157621	0.00153095	38.9505
Trait32	0	0.009	0.00152311	0.00115755	0.000112431	75.9991
Trait33	0	0.0485	0.0149198	0.0068146	0.000661892	45.6748
Trait34	0	0.0165	0.000367747	0.00159755	0.000155168	434.415
Trait35	0	5	1.90566	1.21521	0.118031	63.7683
Trait36	0	0.01	0.00483711	0.00193466	0.000187911	39.9962
Trait37	0	7.855e-05	2.11919e-05	1.36906e-05	1.32974e-06	64.6029
Trait38	0	16	6.78302	2.6833	0.260625	39.5591
Trait39	0	0.00275	0.00141483	0.000580751	5.64075e-05	41.0473
Trait40	0	5.231e-06	1.74489e-06	9.83502e-07	9.55262e-08	56.3646
Trait41	0	0.0725	0.0408962	0.0160954	0.00156332	39.3566
Trait42	0	0.004	0.00152247	0.00103415	0.000100445	67.9257
Trait43	0	0.028	0.0144764	0.00622337	0.000604468	42.9897
Trait44	0	0.0006214	0.000195806	0.000141985	1.37908e-05	72.5131
Trait45	0	5	1.92453	1.16044	0.112712	60.2976
Trait46	0	0.0075	0.00426847	0.00173733	0.000168745	40.7015
Trait47	0	4.48267e-05	1.69008e-05	1.03622e-05	1.00646e-06	61.3115
Trait48	0	13	7.06604	2.68424	0.260716	37.9878
Trait49	0	0.0026	0.00126789	0.000533311	5.17997e-05	42.0629
Trait50	0	0.063	0.000595899	0.00611895	0.000594325	1026.84
Trait51	0	0.074	0.039533	0.0170033	0.0016515	43.0103
Trait52	0	0.004	0.00148284	0.000987851	9.59485e-05	66.6186
Trait53	0	0.0275	0.0143774	0.00648912	0.000630279	45.1343
Trait54	0	0.0006184	0.000195952	0.000134016	1.30168e-05	68.3923
Trait55	0	4	1.77358	1.11512	0.10831	62.8736
Trait56	0	0.009	0.00475983	0.00208565	0.000202577	43.8179
Trait57	0	6.903e-05	2.10446e-05	1.36386e-05	1.32469e-06	64.808
Trait58	0	15	6.93396	2.94155	0.285709	42.4224
Trait59	0	0.00288889	0.00135851	0.00061355	5.95932e-05	45.1634
Trait60	0	5.51589e-06	1.69e-06	9.7734e-07	9.49277e-08	57.8309
Trait61	0	0.113	0.0849811	0.018355	0.00178279	21.5989
Trait62	0	0.01	0.00595232	0.00191064	0.000185578	32.0991
Trait63	0	0.059	0.0358821	0.00948998	0.000921749	26.4477
Trait64	0	0.003	0.00103099	0.000531119	5.15868e-05	51.5153
Trait65	0	10	6.01887	1.82042	0.176815	30.2452
Trait66	0	0.0125	0.00790136	0.00182328	0.000177093	23.0756
Trait67	0	0.00127281	6.29738e-05	0.000120143	1.16693e-05	190.783
Trait68	0	28	15.0377	3.72616	0.361917	24.7787
Trait69	0	0.00327273	0.00196164	0.000472489	4.58922e-05	24.0864
Trait70	0	7.67882e-06	3.17251e-06	1.20438e-06	1.1698e-07	37.9631
Trait71	0	0.1225	0.0836226	0.0257107	0.00249725	30.7461
Trait72	0	0.01	0.0059434	0.00238978	0.000232116	40.209
Trait73	0	0.0355	0.00350831	0.00329935	0.000320461	94.0439
Trait74	0	0.002	0.000935318	0.000478693	4.64948e-05	51.1797
Trait75	0	10	5.10377	1.94657	0.189067	38.1398
Trait76	0	0.0118333	0.00698929	0.00229779	0.000223181	32.8759
Trait77	0	0.00184774	6.02561e-05	0.000176492	1.71424e-05	292.903
Trait78	0	25	14.0755	4.49062	0.436168	31.9039
Trait79	0	0.00345454	0.00192051	0.000682146	6.62558e-05	35.519
Trait80	0	0.000859948	1.14635e-05	8.32165e-05	8.0827e-06	725.925
Trait81	0	0.1265	0.0856698	0.0241919	0.00234972	28.2385
Trait82	0	0.011	0.00617925	0.00227532	0.000220999	36.822
Trait83	0	0.059	0.0352689	0.0105986	0.00102942	30.0507
Trait84	0	0.003	0.00101694	0.000516187	5.01365e-05	50.759
Trait85	0	10	5.48113	1.86819	0.181454	34.0839
Trait86	0	0.0117	0.00787279	0.00221442	0.000215084	28.1276
Trait87	0	0.000100812	5.22767e-05	2.08713e-05	2.0272e-06	39.9247
Trait88	0	28	14.6132	4.30409	0.41805	29.4534
Trait89	0	0.00333333	0.00192655	0.000606877	5.89451e-05	31.5007
Trait90	0	8.73213e-06	3.20945e-06	1.59528e-06	1.54947e-07	49.7056
Trait91	0	775	508.066	128.147	12.4468	25.2225
Trait92	0	900000	498159	173239	16826.5	34.7759
Trait93	0	780	495.566	113.264	11.0012	22.8555
Trait94	0	900000	474849	173077	16810.7	36.4489
Trait95	0	965	518.16	118.048	11.4659	22.7822
Trait96	0	1000000	514911	172277	16733.1	33.4577
Trait97	0	620	255.472	95.5698	9.28256	37.4092
Trait98	0	700000	130947	95860.9	9310.83	73.2059
Trait99	0	495	264.198	104.458	10.1459	39.5378
Trait100	0	368420	132666	91258.9	8863.85	68.7884
Trait101	0	465	251.557	109.693	10.6543	43.6057
Trait102	0	363530	128689	87191.4	8468.78	67.7535
Trait103	0	840	490.991	116.575	11.3228	23.7428
Trait104	0	800000	492132	160165	15556.6	32.5452
Trait105	0	1182.62	801.143	249.873	24.2698	31.1895
Trait106	0	900000	500808	205281	19938.6	40.9899
Trait107	0	765	504.009	148.13	14.3877	29.3904
Trait108	0	900000	516231	192239	18671.9	37.2389

## Sheet: S4
Table S4. Pearson correlation coefficient among R-traits, W-traits, and plant architecture-related traits.
traits(R\p value)	Length	SurfArea	AvgPiam	RootVolume	Tips	Forks	Crossings	Length_PR	ProjArea_PR	SurfArea_PR	AvgPiam_PR	RootVolume_PR	Tips_PR	Forks_PR	Crossings_PR	WFR	WDR	WFS	WDS	WD	WF	WC	Plantheight	Earheight	Earleafwidth	Earleaflength	Tasselmainaxislength	Tasselbranchnumber	Leafnumberaboveear	Earlength	Eardiameter	Cobdiameter	Kernernumberperrow	X100grainweight	cobweight	Kernelwidth	Silkingtime	Pollenshed	Headingdate
Length	1	0	5.77316e-15	0	0	0	0.30567	0	0	0	0	0	0	0	0.906186	0.765047	0	0	3.21032e-12	1.3789e-13	0.424934	0.511984	0.715752	0.820314	0.232273	0.893046	0.968607	0.817019	0.358433	0.582716	0.57578	0.985621	0.73576	0.0216516	0.636633	0.0585521	0.422002	0.109507	0.106351
SurfArea	0.909222	1	0.0490125	0	0	0	0.238803	0	0	0	0.000809833	0	0	0	0.707748	0.697248	0	0	6.5003e-07	2.21932e-08	0.332102	0.389632	0.441307	0.905009	0.136825	0.847715	0.700052	0.771776	0.803085	0.594514	0.439076	0.875011	0.970604	0.0971627	0.969158	0.0758522	0.0672936	0.0163796	0.0254221
AvgPiam	-0.437118	-0.115705	1	0.000489441	0	0	0.284118	0	2.28852e-07	1.22208e-07	0	0.582301	0	0	0.240031	0.87916	0.935127	0.664486	8.25291e-08	3.40722e-07	0.894756	0.974558	0.945244	0.677373	0.973544	0.26188	0.216418	0.549634	0.107573	0.43738	0.527687	0.558568	0.0134833	0.124994	0.150315	0.461308	0.102528	0.431643	0.510361
RootVolume	0.727112	0.93054	0.203466	1	4.44089e-16	0	0.240674	0	0	0	0.0910706	0	4.43046e-06	3.29727e-07	0.499002	0.734028	0	0	0.0029294	0.000274558	0.354351	0.393165	0.3514	0.936162	0.207943	0.91041	0.369928	0.317803	0.515106	0.562903	0.41496	0.864551	0.662132	0.433799	0.676551	0.196589	0.0245399	0.00781207	0.0180076
Tips	0.836958	0.674084	-0.559671	0.45549	1	0	0.718128	0	0	0	0	3.62417e-09	0	0	0.349281	0.676444	8.65974e-15	0	0	0	0.949	0.801329	0.645263	0.558359	0.916984	0.867608	0.812376	0.950405	0.328625	0.60516	0.799978	0.5975	0.833124	0.0478996	0.648875	0.487835	0.742434	0.320852	0.315363
Forks	0.901516	0.723142	-0.515554	0.513786	0.904283	1	0.76961	0	0	0	0	8.88178e-16	0	0	0.467579	0.744822	4.44089e-16	0	0	0	0.946816	0.90352	0.557225	0.431612	0.76022	0.558123	0.499016	0.820429	0.423984	0.70118	0.76237	0.80028	0.529488	0.084532	0.523003	0.274313	0.571578	0.171562	0.187401
Crossings	-0.0603577	-0.0693899	0.0631079	-0.0691149	-0.0212859	-0.0172721	1	0.588029	0.552676	0.554596	0.318921	0.611717	0.789984	0.791319	0.984886	0.907312	0.652385	0.439137	0.738296	0.72205	0.880257	0.87457	0.274591	0.454499	0.110445	0.134447	0.00790127	0.305997	0.100763	0.126466	0.421232	0.798692	0.118531	0.936788	0.326901	0.986138	0.904317	0.722268	0.387713
Length_PR	0.825227	0.671857	-0.527575	0.474341	0.657038	0.782398	-0.0319392	1	0	0	0	0	0	0	0.282581	0.666533	1.81563e-08	5.72875e-14	6.09849e-09	1.76851e-09	0.453415	0.527168	0.9481	0.429032	0.0690268	0.210374	0.394552	0.72838	0.219923	0.865737	0.832498	0.844584	0.849981	0.00262363	0.236517	0.300587	0.580487	0.0912035	0.0610982
ProjArea_PR	0.784959	0.768406	-0.298189	0.650218	0.539583	0.651789	-0.035007	0.916654	1	0	3.28544e-09	0	0	0	0.299256	0.584066	6.05738e-13	0	1.43899e-05	2.26342e-06	0.346986	0.396912	0.570741	0.685613	0.0323565	0.321966	0.458361	0.426106	0.616229	0.914938	0.957497	0.762541	0.7807	0.0060753	0.450527	0.376629	0.149836	0.0099122	0.00774407
SurfArea_PR	0.792346	0.754582	-0.304554	0.639825	0.544485	0.680654	-0.034838	0.935599	0.990565	1	2.32619e-09	0	0	0	0.302499	0.592534	5.78737e-12	0	9.61313e-06	1.68205e-06	0.355507	0.40681	0.668655	0.665729	0.0587594	0.245412	0.416903	0.399123	0.506489	0.88622	0.916816	0.818364	0.800822	0.00741927	0.457911	0.38874	0.223387	0.0172888	0.01464
AvgPiam_PR	-0.480754	-0.195625	0.926391	0.0994105	-0.549003	-0.510666	0.0587301	-0.560039	-0.338585	-0.341626	1	0.92736	0	0	0.37333	0.917852	0.365381	0.340794	5.19761e-06	1.03236e-05	0.884407	0.95369	0.431314	0.547211	0.688215	0.389401	0.677363	0.67475	0.0436615	0.592342	0.452085	0.869457	0.0298485	0.135568	0.271197	0.382293	0.08824	0.423367	0.516286
RootVolume_PR	0.623583	0.746013	0.0324302	0.752517	0.337715	0.449139	-0.0299313	0.717593	0.913911	0.89994	-0.00537669	1	1.11022e-13	0	0.444254	0.608232	6.23945e-14	0	0.013346	0.00305188	0.351705	0.383068	0.566103	0.622363	0.0646803	0.345684	0.65837	0.122611	0.509393	0.93712	0.755122	0.69821	0.969561	0.107367	0.660487	0.639244	0.0288301	0.00105354	0.00136745
Tips_PR	0.713395	0.495817	-0.630506	0.265823	0.855839	0.840398	0.0157064	0.803303	0.649686	0.66812	-0.62715	0.417834	1	0	0.0262119	0.997225	1.36533e-08	8.7708e-08	0	0	0.81839	0.964048	0.305918	0.165209	0.522039	0.189422	0.344638	0.297489	0.456549	0.714763	0.254959	0.574309	0.736893	0.0859159	0.484177	0.630877	0.4387	0.106293	0.104094
Forks_PR	0.701841	0.483187	-0.518536	0.294412	0.691364	0.854796	0.0156042	0.862831	0.709311	0.757818	-0.501878	0.506505	0.873298	1	0.049781	0.97949	1.68e-07	1.56314e-08	0	0	0.786186	0.921567	0.153902	0.114385	0.796392	0.0595769	0.131847	0.373685	0.558115	0.859866	0.275653	0.818114	0.787293	0.164359	0.32527	0.977845	0.453281	0.0780703	0.0947338
Crossings_PR	-0.00695035	-0.0221066	-0.0692092	-0.039856	0.0551592	0.0428224	0.00111726	0.0633092	0.0611624	0.060754	-0.052468	0.045096	0.130547	0.115317	1	0.927665	0.834788	0.276659	0.245274	0.27638	0.8894	0.872083	0.000884657	0.016166	0.98812	0.0272521	0.0113667	0.101813	0.57295	0.806676	0.524034	0.723539	0.249807	0.969807	0.721478	0.94704	0.433923	0.501724	0.613961
WFR	0.0176244	0.0229411	-0.00896628	0.0200366	-0.0246085	-0.0191937	-0.00686658	0.0254096	0.0322787	0.0315546	-0.00608277	0.0302245	-0.000205084	0.00151623	-0.00535408	1	0.644115	0.523489	0.946951	0.918805	0	0	0.0648937	0.167647	0.41889	0.838772	0.688456	0.689029	0.400215	0.263548	0.962566	0.549508	0.64847	0.989005	0.985941	0.977459	0.258237	0.430104	0.219179
WDR	0.492098	0.571145	-0.00480043	0.555404	0.434583	0.451203	0.0265615	0.323021	0.406146	0.389863	-0.0533453	0.421696	0.325678	0.301344	-0.0123	0.0272394	1	0	0	0	0.326784	0.438715	0.212706	0.981626	0.607334	0.954598	0.0549925	0.375013	0.496783	0.218766	0.217844	0.195835	0.79127	0.965527	0.540023	0.0936857	0.00296878	0.00464366	0.0159615
WFS	0.659659	0.767634	0.0255756	0.774931	0.465179	0.516824	-0.0456036	0.422257	0.520276	0.51472	-0.0561368	0.554095	0.307859	0.32442	-0.0640922	0.0376125	0.685757	1	1.59872e-13	4.44089e-16	0.162874	0.214752	0.565829	0.841576	0.286647	0.293883	0.433664	0.123794	0.0808079	0.695373	0.479509	0.415087	0.932503	0.7214	0.676871	0.0289366	0.000447264	0.000487951	0.00152604
WDS	0.394201	0.287245	-0.308461	0.174117	0.538956	0.538486	0.0197028	0.333054	0.2517	0.256629	-0.263955	0.145158	0.539237	0.505311	0.068445	0.00392406	0.546383	0.415351	1	0	0.703307	0.967914	0.363845	0.681218	0.995993	0.360122	0.28689	0.969975	0.9785	0.908549	0.496484	0.200064	0.555182	0.532023	0.831453	0.326632	0.147042	0.167421	0.261596
WD	0.416359	0.321135	-0.29407	0.212122	0.54937	0.550289	0.0209769	0.344017	0.273527	0.276859	-0.255765	0.173391	0.540536	0.506195	0.0641293	0.00601201	0.60355	0.452645	0.997557	1	0.656732	0.918001	0.446834	0.697085	0.969063	0.380219	0.392509	0.968826	0.933156	0.832481	0.452944	0.18411	0.589689	0.549588	0.879448	0.282988	0.103451	0.12093	0.204021
WF	0.0470309	0.0571541	-0.00780183	0.0545825	-0.00377228	0.00393408	-0.0088843	0.0441953	0.0554221	0.0544518	-0.00857414	0.0548829	0.0135414	0.0159974	-0.00820136	0.999004	0.057785	0.082161	0.022459	0.0262065	1	0	0.0694981	0.166029	0.39322	0.802786	0.663656	0.741032	0.359196	0.272416	0.987836	0.526533	0.652079	0.976309	0.999175	0.945032	0.199416	0.346559	0.171831
WC	0.0386596	0.0507042	-0.00188087	0.0503279	-0.0148393	-0.0071488	-0.00930968	0.03728	0.049931	0.0488932	-0.00342497	0.0514088	0.00265837	0.00580684	-0.00949579	0.999208	0.0456457	0.0730689	0.0023723	0.00607175	0.999797	1	0.0718079	0.168309	0.393497	0.816396	0.651132	0.740369	0.35992	0.270401	0.975785	0.543997	0.659832	0.985913	0.996738	0.962223	0.211014	0.362633	0.17988
Plantheight	0.0214735	0.045388	0.00405053	0.0549175	-0.0271451	-0.0346071	-0.0643683	-0.00383897	0.0334281	0.0252377	-0.0463865	0.0338312	-0.0603268	-0.0839454	-0.194218	-0.108549	0.0733952	0.033855	-0.0535162	-0.0448412	-0.106747	-0.105879	1	0	0.0275419	5.9952e-15	3.6628e-11	0.00991934	8.21476e-12	2.28155e-11	0.00381184	0.0692361	1.98862e-07	0.558013	1.83125e-11	0.22751	4.84156e-05	0.000191544	8.34824e-05
Earheight	-0.0133954	-0.00703794	-0.0245336	-0.00472366	-0.0345077	-0.0463565	-0.0440894	-0.0466164	-0.0238713	-0.0254748	-0.0354896	-0.0290402	-0.0817089	-0.0929102	-0.141137	-0.0812417	0.00135828	-0.0117877	-0.0242242	-0.0229542	-0.0815512	-0.0811158	0.755565	1	6.48512e-05	3.58003e-10	0.00560684	7.85505e-11	0.000817422	0.000248643	0.00772403	0.0397545	8.12503e-05	0.778301	2.7083e-06	0.0233644	1.33227e-14	4.44089e-16	8.88178e-16
Earleafwidth	-0.0703618	-0.0875721	-0.00195588	-0.0741637	-0.00614731	-0.0179978	0.0939303	-0.106926	-0.125708	-0.11112	0.0236628	-0.108635	-0.0377437	-0.0152162	0.000878143	-0.0476467	-0.0303002	-0.062778	0.000296181	-0.00228733	-0.0503219	-0.0502925	0.129423	0.232346	1	0.220053	0.253163	0.265842	0.519504	1.92309e-06	1.6234e-07	3.67548e-06	0.000792514	0.332059	3.02856e-07	0.0634077	3.72973e-05	2.27033e-05	3.20185e-07
Earleaflength	-0.00792937	0.0113252	0.0660971	0.00663605	-0.00983105	-0.0345283	-0.0881041	-0.0737699	-0.0583623	-0.0684251	0.0507288	-0.0555717	-0.0772789	-0.110765	-0.129664	-0.0119992	-0.00335778	-0.0618452	-0.0539323	-0.051717	-0.0147283	-0.0136928	0.436946	0.357563	0.0722338	1	2.7609e-12	0.000855492	4.01235e-13	0.000329764	0.0822089	0.00236169	0.233526	0.408038	1.34685e-10	0.0210206	3.37544e-09	1.14575e-13	1.76392e-12
Tasselmainaxislength	0.00232105	0.0227178	0.0728049	0.0528421	-0.0139981	-0.0398547	-0.155701	-0.0501806	-0.0437132	-0.0478503	0.0245345	-0.026073	-0.0556922	-0.0886944	-0.148455	0.0236435	0.112811	0.0461505	-0.0627464	-0.0503976	0.0256431	0.026664	0.375854	0.162277	0.0673163	0.3953	1	0.957062	0.227597	2.09011e-12	0.444122	0.364167	0.000203144	0.377653	0.00149629	0.944811	0.669041	0.89073	0.944105
Tasselbranchnumber	0.0136455	-0.0171051	-0.0352753	-0.0588656	-0.0036682	-0.0133867	-0.0603169	-0.0204794	-0.0469121	-0.0496978	-0.0247451	-0.0908662	-0.0613859	-0.0524291	-0.0962691	0.0235976	-0.0522838	-0.0905811	0.00221988	-0.00230483	0.0194892	0.0195409	0.151204	0.36986	0.0655522	0.194753	-0.00317533	1	9.3323e-06	0.511229	0.00304356	0.080609	0.21742	0.934133	0.14643	0.185065	3.51211e-08	1.05127e-09	7.37521e-07
Leafnumberaboveear	0.0541219	0.0147055	-0.0946919	-0.0383742	0.0575659	0.0471274	-0.0965643	0.072254	0.0295528	0.0391641	-0.118555	-0.0388971	0.0438894	0.0345291	-0.0332367	-0.0495829	-0.0400621	-0.102702	-0.00158937	-0.00494661	-0.0540362	-0.053955	0.387254	0.195477	-0.0379739	0.409023	0.0710697	0.256987	1	0.129013	0.637959	0.197452	0.400176	0.168285	0.000224846	0.199108	5.24247e-12	5.72875e-14	1.66223e-12
Earlength	0.0323946	0.0313859	-0.0457788	0.0341101	0.0304835	0.0226281	-0.0899449	-0.0099713	-0.00629937	-0.00843877	-0.0315709	-0.00465264	0.0215516	-0.0104118	-0.0144318	-0.065867	0.0724353	0.0230906	0.00677451	0.0124743	-0.0646602	-0.064932	0.379512	0.213572	0.275361	0.209416	0.39732	-0.0387288	0.089348	1	0.0365643	0.236553	0	0.574455	2.75335e-14	0.0471887	0.790998	0.833011	0.405903
Eardiameter	-0.032992	-0.0456097	-0.0372333	-0.0480498	0.0149424	0.0178314	-0.0474074	0.0124731	-0.00314317	0.0061598	-0.0443253	-0.0183929	0.0670628	0.0642263	-0.0375632	-0.00276797	0.07258	0.0416839	0.04009	0.0442413	-0.000899135	-0.00179018	0.169404	0.156143	0.301692	0.102233	-0.0451091	-0.17344	0.0277464	0.122829	1	0	0.00977953	0.879952	0	0.0759439	0.0335479	0.0537122	0.161058
Cobdiameter	0.00106292	0.00927662	0.0344893	0.0100602	0.0311321	0.0149194	-0.0150406	-0.011561	-0.0178181	-0.0135433	0.00969248	-0.0228646	0.0331191	0.0135623	-0.0208598	0.0352864	0.076176	0.0480368	0.0754632	0.0782132	0.0373374	0.0357745	0.106846	0.120829	0.26799	0.177888	-0.0534803	-0.102769	0.0759021	0.0697226	0.835242	1	0.236816	0.776338	0	0.0202905	0.75322	0.621539	0.362626
Kernernumberperrow	0.0199011	-0.00217335	-0.144946	-0.0257669	0.0124257	0.0370711	-0.091866	0.0111546	0.0164184	0.014878	-0.127579	0.00225046	0.0198125	0.0159125	-0.0677934	-0.026882	0.015608	0.0049951	-0.0347865	-0.0317973	-0.0265865	-0.025954	0.299627	0.229304	0.195968	0.0701738	0.216499	-0.0726468	-0.049587	0.64729	0.151488	-0.0696836	1	0.134787	0.00179267	0.42074	0.133282	0.0780221	0.220088
X100grainweight	-0.134817	-0.097595	0.0902938	-0.0461369	-0.116275	-0.101471	-0.00467725	-0.176056	-0.16076	-0.156926	0.0878526	-0.0947471	-0.101024	-0.081873	0.00223229	0.000812767	0.00254892	0.0210281	0.0368433	0.0352794	0.00175141	0.00104129	-0.034538	0.0166028	0.0571592	0.0487655	0.0519958	0.00487415	-0.0811203	0.0331065	-0.00890711	-0.0167538	0.0880277	1	0.945771	0.976887	0.393468	0.77452	0.560901
cobweight	-0.0278559	0.00228028	0.0846808	0.0245998	-0.0268488	-0.0376564	-0.0577711	-0.069728	-0.0444781	-0.0437569	0.0648244	-0.0259007	-0.0412425	-0.0579658	-0.0210219	-0.00103921	0.0361279	0.024574	-0.012552	-0.00894479	6.09725e-05	0.000241128	0.381196	0.271492	0.295296	0.365548	0.185644	-0.0854925	0.215034	0.4271	0.588748	0.684535	0.182609	-0.00401146	1	0.520805	0.0110484	0.00421352	0.000961206
Kernelwidth	-0.111211	-0.104414	0.0434273	-0.0760481	-0.0408983	-0.0644054	0.00102467	-0.0609944	-0.0521074	-0.0507995	0.0514925	-0.0276404	-0.0283322	-0.0016378	0.00391747	0.00166636	-0.0986197	-0.128293	-0.0578031	-0.0632558	-0.00406622	-0.00279336	0.071083	0.133129	0.109152	0.135468	0.0040826	0.0780438	0.0756234	-0.116646	0.104381	0.136242	-0.0474577	-0.00170864	0.0378557	1	0.41517	0.447564	0.570946
Silkingtime	-0.047329	-0.107597	-0.0960696	-0.132032	-0.0193798	-0.0333555	0.00708952	-0.0325862	-0.0847801	-0.0717158	-0.100287	-0.128378	-0.0456472	-0.0442084	-0.0461245	-0.0666031	-0.17388	-0.204838	-0.0853635	-0.0958136	-0.0755716	-0.0736668	0.236231	0.431885	0.239644	0.338346	0.0252065	0.316772	0.390595	0.0156288	-0.124862	0.0185405	-0.0883675	-0.0502956	0.149032	0.0480282	1	0	0
Pollenshed	-0.0941772	-0.140858	-0.0463534	-0.155923	-0.0584966	-0.0805022	0.0209598	-0.0993699	-0.151218	-0.139705	-0.0471901	-0.191408	-0.0950365	-0.103637	-0.0396039	-0.0465082	-0.165792	-0.203512	-0.0812848	-0.0912749	-0.0554712	-0.0536514	0.217343	0.452475	0.246005	0.417615	0.00810216	0.348499	0.422277	0.0124342	-0.113408	0.0291089	-0.103653	0.0168937	0.16758	0.0447694	0.925494	1	0
Headingdate	-0.095021	-0.131238	-0.0388083	-0.138831	-0.0591626	-0.0776321	0.0509094	-0.110115	-0.156093	-0.143229	-0.0382666	-0.187139	-0.0956362	-0.0983077	-0.0297429	-0.0723705	-0.141407	-0.185316	-0.0661363	-0.074806	-0.0804518	-0.0789715	0.228936	0.449434	0.294718	0.398545	-0.0041349	0.285889	0.398972	0.0489876	-0.0825161	0.0536521	-0.0722284	0.0342851	0.192888	0.0334104	0.898927	0.951406	1
Note: the number above numbe 1 (Green) is the p value, while below number 1 (Green) is R value. And the red indicates tp<0.05

## Sheet: S5
Table S5. Summary of trait associated candidate genes.
Classification	SNPs	Unique SNPs	genes	Unique genes
R-traits	835	831	1007	809
W-traits	586	384	570	261
S-traits	5133	3182	5004	2577
Total	6553	4397	6581	3511

## Sheet: S6
Table S6. Candidate genes associated with all traits
Classification	Traits	SNP	Chr	Position (V4)	P-value	R^2	REF	ALT	INFO	FORMAT	Annotation	Gene
	SurfArea_PR	chr5.S_171119620	5	175170574	6.9875e-07	0.08207	G	T	PR	GT	PR;ANN=T|synonymous_variant|LOW|abscisic_acid_stress_ripening6|Zm00001d016760|transcript|Zm00001d016760_T001|protein_coding|1/2|c.147C>A|p.Ile49Ile|248/712|147/321|49/106||	Zm00001d016760
	RootVolume_PR	chr3.S_140279060	3	141033813	3.1428e-07	0.10099	C	T	PR	GT	PR;ANN=T|intergenic_region|MODIFIER|myb_transcription_factor8-Zm00001d041854|Zm00001d041853-Zm00001d041854|intergenic_region|Zm00001d041853-Zm00001d041854|||n.141033813C>T||||||	Zm00001d041853-Zm00001d041854
	RootVolume_PR	chr5.S_805345	5	837080	5.2999e-07	0.08687	C	T	PR	GT	PR;ANN=T|upstream_gene_variant|MODIFIER|Zm00001d012817|Zm00001d012817|transcript|Zm00001d012817_T006|protein_coding||c.-787G>A|||||533|,T|intron_variant|MODIFIER|Zm00001d012817|Zm00001d012817|transcript|Zm00001d012817_T001|protein_coding|8/13|c.825+383G>A||||||,T|intron_variant|MODIFIER|Zm00001d012817|Zm00001d012817|transcript|Zm00001d012817_T002|protein_coding|7/12|c.825+383G>A||||||,T|intron_va…	Zm00001d012817
	RootVolume_PR	chr5.S_171119620	5	175170574	6.5829e-09	0.1137	G	T	PR	GT	PR;ANN=T|synonymous_variant|LOW|abscisic_acid_stress_ripening6|Zm00001d016760|transcript|Zm00001d016760_T001|protein_coding|1/2|c.147C>A|p.Ile49Ile|248/712|147/321|49/106||	Zm00001d016760
	RootVolume_PR	chr10.S_2254414	10	1808731	4.1253e-07	0.08908	T	G	PR	GT	PR;ANN=G|missense_variant|MODERATE|Zm00001d023272|Zm00001d023272|transcript|Zm00001d023272_T009|protein_coding|5/7|c.932T>G|p.Leu311Arg|932/2297|932/1818|311/605||,G|missense_variant|MODERATE|Zm00001d023272|Zm00001d023272|transcript|Zm00001d023272_T001|protein_coding|6/8|c.836T>G|p.Leu279Arg|1093/2458|836/1722|279/573||,G|missense_variant|MODERATE|Zm00001d023272|Zm00001d023272|transcript|Zm00001d…	Zm00001d023272
	Tips_PR	chr6.S_169069646			7.2643e-07	0.09514
	Forks_PR	chr3.S_2176343	3	1499484	6.6093e-07	0.13095	C	T	PR	GT	PR;ANN=T|intergenic_region|MODIFIER|Zm00001d039314-Zm00001d039315|Zm00001d039314-Zm00001d039315|intergenic_region|Zm00001d039314-Zm00001d039315|||n.1499484C>T||||||	Zm00001d039314-Zm00001d039315
	Forks_PR	chr3.S_195750504	3	198729258	5.6322e-07	0.08999	T	C	PR	GT	PR;ANN=C|upstream_gene_variant|MODIFIER|Zm00001d043399|Zm00001d043399|transcript|Zm00001d043399_T001|protein_coding||c.-150T>C|||||150|,C|intergenic_region|MODIFIER|Zm00001d043395-Zm00001d043399|Zm00001d043395-Zm00001d043399|intergenic_region|Zm00001d043395-Zm00001d043399|||n.198729258T>C||||||	Zm00001d043399
	Forks_PR	chr6.S_169069646			1.3637e-13	0.22853
	Crossings_PR	chr1.S_2300366			2.1357e-10	0.14626
	Crossings_PR	chr1.S_3286528	1	3385369	7.5753e-07	0.1548	C	T	PR	GT	PR;ANN=T|synonymous_variant|LOW|Zm00001d027347|Zm00001d027347|transcript|Zm00001d027347_T002|protein_coding|1/6|c.93G>A|p.Ala31Ala|93/3257|93/3081|31/1026||,T|intron_variant|MODIFIER|Zm00001d027347|Zm00001d027347|transcript|Zm00001d027347_T003|protein_coding|1/7|c.-150+137G>A||||||	Zm00001d027347
	Crossings_PR	chr1.S_3647975	1	3774237	5.1611e-07	0.09284	A	C	PR	GT	PR;ANN=C|downstream_gene_variant|MODIFIER|dihydrodipicolinate_reductase1|Zm00001d027363|transcript|Zm00001d027363_T001|protein_coding||c.*1484T>G|||||980|,C|intron_variant|MODIFIER|Zm00001d027362|Zm00001d027362|transcript|Zm00001d027362_T001|protein_coding|3/3|c.989+161A>C||||||	Zm00001d027363
	Crossings_PR	chr1.S_5531821	1	5604012	3.5968e-08	0.10156	C	G	PR	GT	PR;ANN=G|missense_variant|MODERATE|GRMZM2G055704|Zm00001d027454|transcript|Zm00001d027454_T001|protein_coding|3/3|c.488C>G|p.Pro163Arg|636/1091|488/702|163/233||,G|synonymous_variant|LOW|GRMZM2G055704|Zm00001d027454|transcript|Zm00001d027454_T002|protein_coding|3/3|c.186C>G|p.Ala62Ala|186/635|186/450|62/149||WARNING_TRANSCRIPT_NO_START_CODON	Zm00001d027454
	Crossings_PR	chr1.S_10902093	1	11068652	4.478e-07	0.09592	C	G	PR	GT	PR;ANN=G|missense_variant|MODERATE|Zm00001d027682|Zm00001d027682|transcript|Zm00001d027682_T001|protein_coding|1/7|c.37G>C|p.Ala13Pro|139/1592|37/1257|13/418||,G|5_prime_UTR_variant|MODIFIER|Zm00001d027682|Zm00001d027682|transcript|Zm00001d027682_T002|protein_coding|1/6|c.-334G>C|||||334|,G|5_prime_UTR_variant|MODIFIER|Zm00001d027682|Zm00001d027682|transcript|Zm00001d027682_T003|protein_coding|1/…	Zm00001d027682
	Crossings_PR	chr1.S_12311607	1	12505243	5.0476e-08	0.10221	G	T	PR	GT	PR;ANN=T|intron_variant|MODIFIER|Zm00001d027743|Zm00001d027743|transcript|Zm00001d027743_T002|protein_coding|2/12|c.867+149G>T||||||,T|intron_variant|MODIFIER|Zm00001d027743|Zm00001d027743|transcript|Zm00001d027743_T001|protein_coding|2/12|c.867+149G>T||||||,T|intron_variant|MODIFIER|Zm00001d027743|Zm00001d027743|transcript|Zm00001d027743_T004|protein_coding|2/11|c.867+149G>T||||||,T|intron_varia…	Zm00001d027743
	Crossings_PR	chr1.S_16788408	1	17152211	6.4845e-08	0.10062	A	C	PR	GT	PR;ANN=C|upstream_gene_variant|MODIFIER|ZIM-transcription_factor_16|Zm00001d027901|transcript|Zm00001d027901_T001|protein_coding||c.-4111A>C|||||4111|,C|downstream_gene_variant|MODIFIER|ZIM-transcription_factor_27|Zm00001d027900|transcript|Zm00001d027900_T001|protein_coding||c.*4052A>C|||||3700|,C|intergenic_region|MODIFIER|ZIM-transcription_factor_27-ZIM-transcription_factor_16|Zm00001d027900-Zm…	Zm00001d027901
	Crossings_PR	chr1.S_16788419	1	17152222	4.3426e-10	0.22901	G	C	PR	GT	PR;ANN=C|upstream_gene_variant|MODIFIER|ZIM-transcription_factor_16|Zm00001d027901|transcript|Zm00001d027901_T001|protein_coding||c.-4100G>C|||||4100|,C|downstream_gene_variant|MODIFIER|ZIM-transcription_factor_27|Zm00001d027900|transcript|Zm00001d027900_T001|protein_coding||c.*4063G>C|||||3711|,C|intergenic_region|MODIFIER|ZIM-transcription_factor_27-ZIM-transcription_factor_16|Zm00001d027900-Zm…	Zm00001d027901
	Crossings_PR	chr1.S_30344939	1	30611460	7.4303e-07	0.09231	T	A	PR	GT	PR;ANN=A|upstream_gene_variant|MODIFIER|Zm00001d028320|Zm00001d028320|transcript|Zm00001d028320_T001|protein_coding||c.-3794A>T|||||2306|,A|intergenic_region|MODIFIER|Zm00001d028320-Zm00001d028323|Zm00001d028320-Zm00001d028323|intergenic_region|Zm00001d028320-Zm00001d028323|||n.30611460T>A||||||	Zm00001d028320
	Crossings_PR	chr1.S_35583789	1	36140960	3.765e-08	0.11605	G	T	PR	GT	PR;ANN=T|5_prime_UTR_variant|MODIFIER|Zm00001d028474|Zm00001d028474|transcript|Zm00001d028474_T002|protein_coding|1/17|c.-327G>T|||||327|WARNING_REF_DOES_NOT_MATCH_GENOME,T|5_prime_UTR_variant|MODIFIER|Zm00001d028474|Zm00001d028474|transcript|Zm00001d028474_T001|protein_coding|1/17|c.-327G>T|||||327|WARNING_REF_DOES_NOT_MATCH_GENOME,T|5_prime_UTR_variant|MODIFIER|Zm00001d028474|Zm00001d028474|tra…	Zm00001d028474
	Crossings_PR	chr1.S_36973176	1	37343404	4.0915e-08	0.26799	T	C	PR	GT	PR;ANN=C|missense_variant|MODERATE|Zm00001d028505|Zm00001d028505|transcript|Zm00001d028505_T001|protein_coding|1/4|c.59T>C|p.Leu20Pro|328/1150|59/498|20/165||,C|missense_variant|MODERATE|Zm00001d028505|Zm00001d028505|transcript|Zm00001d028505_T002|protein_coding|1/3|c.59T>C|p.Leu20Pro|183/700|59/372|20/123||	Zm00001d028505
	Crossings_PR	chr1.S_53069479	1	53692722	4.463e-09	0.22659	T	C	PR	GT	PR;ANN=C|intergenic_region|MODIFIER|Homeobox-transcription_factor_130-Zm00001d028987|Zm00001d028986-Zm00001d028987|intergenic_region|Zm00001d028986-Zm00001d028987|||n.53692722T>C||||||	Zm00001d028986-Zm00001d028987
	Crossings_PR	chr1.S_58474396	1	59134380	1.5192e-07	0.09341	C	A	PR	GT	PR;ANN=A|intron_variant|MODIFIER|Zm00001d029126|Zm00001d029126|transcript|Zm00001d029126_T001|protein_coding|2/2|c.109+10G>T||||||	Zm00001d029126
	Crossings_PR	chr1.S_62437386	1	63220243	1.7019e-10	0.15386	A	G	PR	GT	PR;ANN=G|downstream_gene_variant|MODIFIER|Zm00001d029231|Zm00001d029231|transcript|Zm00001d029231_T001|protein_coding||c.*1938T>C|||||1938|,G|intergenic_region|MODIFIER|Zm00001d029230-Zm00001d029231|Zm00001d029230-Zm00001d029231|intergenic_region|Zm00001d029230-Zm00001d029231|||n.63220243A>G||||||	Zm00001d029231
	Crossings_PR	chr1.S_76599067	1	78096523	3.2553e-08	0.10288	C	T	PR	GT	PR;ANN=T|intergenic_region|MODIFIER|Zm00001d029589-Zm00001d029590|Zm00001d029589-Zm00001d029590|intergenic_region|Zm00001d029589-Zm00001d029590|||n.78096523C>T||||||	Zm00001d029589-Zm00001d029590
	Crossings_PR	chr1.S_76732376	1	78239947	2.4735e-07	0.08834	T	C	PR	GT	PR;ANN=C|3_prime_UTR_variant|MODIFIER|allene_oxide_cyclase1|Zm00001d029594|transcript|Zm00001d029594_T001|protein_coding|2/2|c.*137A>G|||||137|	Zm00001d029594
	Crossings_PR	chr1.S_79756885	1	81361857	5.1333e-07	0.08853	G	A	PR	GT	PR;ANN=A|upstream_gene_variant|MODIFIER|Zm00001d029652|Zm00001d029652|transcript|Zm00001d029652_T001|protein_coding||c.-404C>T|||||404|,A|intergenic_region|MODIFIER|Zm00001d029652-Zm00001d029653|Zm00001d029652-Zm00001d029653|intergenic_region|Zm00001d029652-Zm00001d029653|||n.81361857G>A||||||	Zm00001d029652
	Crossings_PR	chr1.S_92258843	1	94336211	2.1548e-07	0.12732	A	C	PR	GT	PR;ANN=C|upstream_gene_variant|MODIFIER|Zm00001d029918|Zm00001d029918|transcript|Zm00001d029918_T001|protein_coding||c.-130A>C|||||28|,C|intergenic_region|MODIFIER|Zm00001d029917-Zm00001d029918|Zm00001d029917-Zm00001d029918|intergenic_region|Zm00001d029917-Zm00001d029918|||n.94336211A>C||||||	Zm00001d029918
	Crossings_PR	chr1.S_98097632	1	100387992	2.831e-08	0.10494	T	C	PR	GT	PR;ANN=C|downstream_gene_variant|MODIFIER|NAC-transcription_factor43|Zm00001d030023|transcript|Zm00001d030023_T001|protein_coding||c.*40T>C|||||40|,C|intergenic_region|MODIFIER|NAC-transcription_factor43-Zm00001d030024|Zm00001d030023-Zm00001d030024|intergenic_region|Zm00001d030023-Zm00001d030024|||n.100387992T>C||||||	Zm00001d030023
	Crossings_PR	chr1.S_103386298	1	105940545	1.5377e-07	0.0976	A	G	PR	GT	PR;ANN=G|upstream_gene_variant|MODIFIER|Zm00001d030105|Zm00001d030105|transcript|Zm00001d030105_T001|protein_coding||c.-4047A>G|||||4047|,G|upstream_gene_variant|MODIFIER|Zm00001d030105|Zm00001d030105|transcript|Zm00001d030105_T002|protein_coding||c.-4047A>G|||||4047|,G|intergenic_region|MODIFIER|Zm00001d030103-Zm00001d030105|Zm00001d030103-Zm00001d030105|intergenic_region|Zm00001d030103-Zm00001d…	Zm00001d030105
	Crossings_PR	chr1.S_103519992	1	106083115	6.0288e-07	0.08609	T	A	PR	GT	PR;ANN=A|intergenic_region|MODIFIER|Zm00001d030105-Zm00001d030106|Zm00001d030105-Zm00001d030106|intergenic_region|Zm00001d030105-Zm00001d030106|||n.106083115T>A||||||	Zm00001d030105-Zm00001d030106
	Crossings_PR	chr1.S_104515671	1	107088989	5.6564e-09	0.16945	G	A	PR	GT	PR;ANN=A|3_prime_UTR_variant|MODIFIER|Zm00001d030117|Zm00001d030117|transcript|Zm00001d030117_T002|protein_coding|13/13|c.*822C>T|||||917|,A|3_prime_UTR_variant|MODIFIER|Zm00001d030117|Zm00001d030117|transcript|Zm00001d030117_T001|protein_coding|13/13|c.*1051C>T|||||3770|,A|3_prime_UTR_variant|MODIFIER|Zm00001d030117|Zm00001d030117|transcript|Zm00001d030117_T003|protein_coding|8/8|c.*2514C>T|||||…	Zm00001d030117
	Crossings_PR	chr1.S_115408926	1	117006150	3.1098e-07	0.14557	A	G	PR	GT	PR;ANN=G|3_prime_UTR_variant|MODIFIER|Zm00001d030256|Zm00001d030256|transcript|Zm00001d030256_T004|protein_coding|9/9|c.*224A>G|||||224|,G|3_prime_UTR_variant|MODIFIER|Zm00001d030256|Zm00001d030256|transcript|Zm00001d030256_T003|protein_coding|9/9|c.*224A>G|||||224|,G|3_prime_UTR_variant|MODIFIER|Zm00001d030256|Zm00001d030256|transcript|Zm00001d030256_T005|protein_coding|8/8|c.*224A>G|||||224|,G|…	Zm00001d030256
	Crossings_PR	chr1.S_115616902	1	117216450	7.6707e-08	0.09624	G	A	PR	GT	PR;ANN=A|start_lost|HIGH|Zm00001d030261|Zm00001d030261|transcript|Zm00001d030261_T001|protein_coding|1/1|c.3G>A|p.Met1?|3/513|3/513|1/170||;LOF=(Zm00001d030261|Zm00001d030261|1|1.00)	Zm00001d030261
	Crossings_PR	chr1.S_115646905	1	117246453	8.2937e-08	0.09582	G	C	PR	GT	PR;ANN=C|downstream_gene_variant|MODIFIER|Zm00001d030262|Zm00001d030262|transcript|Zm00001d030262_T001|protein_coding||c.*172G>C|||||172|,C|intergenic_region|MODIFIER|Zm00001d030262-Zm00001d030264|Zm00001d030262-Zm00001d030264|intergenic_region|Zm00001d030262-Zm00001d030264|||n.117246453G>C||||||	Zm00001d030262
	Crossings_PR	chr1.S_116015666	1	117620315	1.5866e-08	0.10691	G	T	PR	GT	PR;ANN=T|splice_region_variant&intron_variant|LOW|Zm00001d030266|Zm00001d030266|transcript|Zm00001d030266_T018|protein_coding|1/51|c.114+3G>T||||||,T|synonymous_variant|LOW|Zm00001d030266|Zm00001d030266|transcript|Zm00001d030266_T001|protein_coding|1/51|c.117G>T|p.Gly39Gly|383/6438|117/5757|39/1918||,T|synonymous_variant|LOW|Zm00001d030266|Zm00001d030266|transcript|Zm00001d030266_T004|protein_cod…	Zm00001d030266
	Crossings_PR	chr1.S_116018860	1	117623507	1.5909e-08	0.10692	C	T	PR	GT	PR;ANN=T|synonymous_variant|LOW|Zm00001d030266|Zm00001d030266|transcript|Zm00001d030266_T001|protein_coding|6/51|c.834C>T|p.Phe278Phe|1100/6438|834/5757|278/1918||,T|synonymous_variant|LOW|Zm00001d030266|Zm00001d030266|transcript|Zm00001d030266_T004|protein_coding|6/51|c.834C>T|p.Phe278Phe|1079/6100|834/5577|278/1858||,T|synonymous_variant|LOW|Zm00001d030266|Zm00001d030266|transcript|Zm00001d0302…	Zm00001d030266
	Crossings_PR	chr1.S_116022789	1	117627435	1.5866e-08	0.10691	G	A	PR	GT	PR;ANN=A|missense_variant|MODERATE|Zm00001d030266|Zm00001d030266|transcript|Zm00001d030266_T001|protein_coding|10/51|c.1241G>A|p.Gly414Asp|1507/6438|1241/5757|414/1918||,A|missense_variant|MODERATE|Zm00001d030266|Zm00001d030266|transcript|Zm00001d030266_T004|protein_coding|10/51|c.1241G>A|p.Gly414Asp|1486/6100|1241/5577|414/1858||,A|missense_variant|MODERATE|Zm00001d030266|Zm00001d030266|transcri…	Zm00001d030266
	Crossings_PR	chr1.S_116044526	1	117649565	1.5866e-08	0.10691	C	A	PR	GT	PR;ANN=A|upstream_gene_variant|MODIFIER|Zm00001d030266|Zm00001d030266|transcript|Zm00001d030266_T072|protein_coding||c.-4088C>A|||||273|,A|upstream_gene_variant|MODIFIER|Zm00001d030266|Zm00001d030266|transcript|Zm00001d030266_T073|protein_coding||c.-794C>A|||||536|,A|upstream_gene_variant|MODIFIER|Zm00001d030266|Zm00001d030266|transcript|Zm00001d030266_T074|protein_coding||c.-1354C>A|||||1121|,A|…	Zm00001d030266
	Crossings_PR	chr1.S_116047930	1	117652969	1.5866e-08	0.10691	G	C	PR	GT	PR;ANN=C|5_prime_UTR_premature_start_codon_gain_variant|LOW|Zm00001d030266|Zm00001d030266|transcript|Zm00001d030266_T085|protein_coding|1/28|c.-593G>C||||||,C|5_prime_UTR_variant|MODIFIER|Zm00001d030266|Zm00001d030266|transcript|Zm00001d030266_T085|protein_coding|1/28|c.-593G>C|||||677|,C|upstream_gene_variant|MODIFIER|Zm00001d030266|Zm00001d030266|transcript|Zm00001d030266_T086|protein_coding||c…	Zm00001d030266
	Crossings_PR	chr1.S_116089639	1	117694678	1.5866e-08	0.10691	C	A	PR	GT	PR;ANN=A|3_prime_UTR_variant|MODIFIER|Zm00001d030266|Zm00001d030266|transcript|Zm00001d030266_T001|protein_coding|51/51|c.*10C>A|||||10|,A|3_prime_UTR_variant|MODIFIER|Zm00001d030266|Zm00001d030266|transcript|Zm00001d030266_T004|protein_coding|51/51|c.*188C>A|||||188|,A|3_prime_UTR_variant|MODIFIER|Zm00001d030266|Zm00001d030266|transcript|Zm00001d030266_T005|protein_coding|50/50|c.*10C>A|||||10|,…	Zm00001d030266
	Crossings_PR	chr1.S_117140383	1	118855368	1.4237e-07	0.09367	A	G	PR	GT	PR;ANN=G|intron_variant|MODIFIER|Zm00001d030282|Zm00001d030282|transcript|Zm00001d030282_T007|protein_coding|21/30|c.2115+2258T>C||||||,G|intron_variant|MODIFIER|Zm00001d030282|Zm00001d030282|transcript|Zm00001d030282_T002|protein_coding|21/30|c.2109+2258T>C||||||,G|intron_variant|MODIFIER|Zm00001d030282|Zm00001d030282|transcript|Zm00001d030282_T003|protein_coding|21/30|c.1308+2258T>C||||||,G|int…	Zm00001d030282
	Crossings_PR	chr1.S_140961753	1	143207587	2.5135e-07	0.08856	A	G	PR	GT	PR;ANN=G|intergenic_region|MODIFIER|Zm00001d030548-snoZ188|Zm00001d030548-ENSRNA049472786|intergenic_region|Zm00001d030548-ENSRNA049472786|||n.143207587A>G||||||	Zm00001d030548-ENSRNA049472786
	Crossings_PR	chr1.S_151506839	1	153483781	8.7077e-08	0.12064	T	C	PR	GT	PR;ANN=C|intergenic_region|MODIFIER|Zm00001d022829-Zm00001d022830|Zm00001d022829-Zm00001d022830|intergenic_region|Zm00001d022829-Zm00001d022830|||n.153483781T>C||||||	Zm00001d022829-Zm00001d022830
	Crossings_PR	chr1.S_151506874	1	153483816	3.4114e-07	0.08775	G	A	PR	GT	PR;ANN=A|intergenic_region|MODIFIER|Zm00001d022829-Zm00001d022830|Zm00001d022829-Zm00001d022830|intergenic_region|Zm00001d022829-Zm00001d022830|||n.153483816G>A||||||	Zm00001d022829-Zm00001d022830
	Crossings_PR	chr1.S_157067311	1	158957419	2.6698e-07	0.08783	C	T	PR	GT	PR;ANN=T|synonymous_variant|LOW|Zm00001d030765|Zm00001d030765|transcript|Zm00001d030765_T001|protein_coding|10/13|c.1029C>T|p.Tyr343Tyr|1170/2229|1029/1944|343/647||,T|synonymous_variant|LOW|Zm00001d030765|Zm00001d030765|transcript|Zm00001d030765_T002|protein_coding|10/13|c.1029C>T|p.Tyr343Tyr|1170/2214|1029/1854|343/617||,T|synonymous_variant|LOW|Zm00001d030765|Zm00001d030765|transcript|Zm00001d…	Zm00001d030765
	Crossings_PR	chr1.S_157067368	1	158957476	2.6698e-07	0.08783	T	C	PR	GT	PR;ANN=C|synonymous_variant|LOW|Zm00001d030765|Zm00001d030765|transcript|Zm00001d030765_T001|protein_coding|10/13|c.1086T>C|p.Ala362Ala|1227/2229|1086/1944|362/647||,C|synonymous_variant|LOW|Zm00001d030765|Zm00001d030765|transcript|Zm00001d030765_T002|protein_coding|10/13|c.1086T>C|p.Ala362Ala|1227/2214|1086/1854|362/617||,C|synonymous_variant|LOW|Zm00001d030765|Zm00001d030765|transcript|Zm00001d…	Zm00001d030765
	Crossings_PR	chr1.S_159943145	1	161357029	1.0859e-09	0.25593	G	T	PR	GT	PR;ANN=T|missense_variant|MODERATE|Zm00001d030812|Zm00001d030812|transcript|Zm00001d030812_T001|protein_coding|1/2|c.511C>A|p.Leu171Met|511/921|511/921|171/306||	Zm00001d030812
	Crossings_PR	chr1.S_163006813	1	164655296	1.4055e-08	0.10983	T	C	PR	GT	PR;ANN=C|intergenic_region|MODIFIER|Zm00001d030871-Zm00001d030874|Zm00001d030871-Zm00001d030874|intergenic_region|Zm00001d030871-Zm00001d030874|||n.164655296T>C||||||	Zm00001d030871-Zm00001d030874
	Crossings_PR	chr1.S_164954472	1	166627526	9.76e-08	0.09765	G	A	PR	GT	PR;ANN=A|upstream_gene_variant|MODIFIER|Zm00001d030902|Zm00001d030902|transcript|Zm00001d030902_T004|protein_coding||c.-3611G>A|||||3360|,A|upstream_gene_variant|MODIFIER|Zm00001d030902|Zm00001d030902|transcript|Zm00001d030902_T001|protein_coding||c.-4160G>A|||||3239|,A|upstream_gene_variant|MODIFIER|Zm00001d030902|Zm00001d030902|transcript|Zm00001d030902_T002|protein_coding||c.-3611G>A|||||3358|…	Zm00001d030902
	Crossings_PR	chr1.S_166507678	1	168184837	8.4871e-12	0.17489	C	T	PR	GT	PR;ANN=T|missense_variant|MODERATE|Zm00001d030936|Zm00001d030936|transcript|Zm00001d030936_T001|protein_coding|2/4|c.163G>A|p.Val55Ile|315/926|163/654|55/217||	Zm00001d030936
	Crossings_PR	chr1.S_172815391	1	174747740	2.0377e-07	0.09013	T	C	PR	GT	PR;ANN=C|upstream_gene_variant|MODIFIER|Zm00001d031040|Zm00001d031040|transcript|Zm00001d031040_T005|protein_coding||c.-399A>G|||||66|,C|upstream_gene_variant|MODIFIER|Zm00001d031041|Zm00001d031041|transcript|Zm00001d031041_T002|protein_coding||c.-633T>C|||||506|,C|upstream_gene_variant|MODIFIER|Zm00001d031040|Zm00001d031040|transcript|Zm00001d031040_T001|protein_coding||c.-3137A>G|||||3137|,C|up…	Zm00001d031040
	Crossings_PR	chr1.S_179724530	1	181719504	9.0889e-08	0.18399	T	A	PR	GT	PR;ANN=A|upstream_gene_variant|MODIFIER|Zm00001d031190|Zm00001d031190|transcript|Zm00001d031190_T001|protein_coding||c.-2467A>T|||||2467|WARNING_TRANSCRIPT_INCOMPLETE,A|upstream_gene_variant|MODIFIER|Zm00001d031191|Zm00001d031191|transcript|Zm00001d031191_T001|protein_coding||c.-1489A>T|||||1489|,A|downstream_gene_variant|MODIFIER|Zm00001d022868|Zm00001d022868|transcript|Zm00001d022868_T001|lincR…	Zm00001d031190
	Crossings_PR	chr1.S_181195536	1	183182455	5.6428e-09	0.11816	G	T	PR	GT	PR;ANN=T|intergenic_region|MODIFIER|Zm00001d022869-Zm00001d031236|Zm00001d022869-Zm00001d031236|intergenic_region|Zm00001d022869-Zm00001d031236|||n.183182455G>T||||||	Zm00001d022869-Zm00001d031236
	Crossings_PR	chr1.S_192034283	1	194341758	7.2947e-07	0.22896	C	G	PR	GT	PR;ANN=G|missense_variant|MODERATE|bHLH-transcription_factor_81|Zm00001d031561|transcript|Zm00001d031561_T002|protein_coding|7/7|c.1065C>G|p.Asn355Lys|1373/2018|1065/1176|355/391||,G|missense_variant|MODERATE|bHLH-transcription_factor_81|Zm00001d031561|transcript|Zm00001d031561_T001|protein_coding|7/8|c.379C>G|p.Leu127Val|955/1333|379/654|127/217||,G|missense_variant|MODERATE|bHLH-transcription_f…	Zm00001d031561
	Crossings_PR	chr1.S_212980947	1	216041070	2.2566e-07	0.09607	T	A	PR	GT	PR;ANN=A|5_prime_UTR_premature_start_codon_gain_variant|LOW|Zm00001d032183|Zm00001d032183|transcript|Zm00001d032183_T004|protein_coding|4/10|c.-122A>T||||||WARNING_REF_DOES_NOT_MATCH_GENOME,A|5_prime_UTR_premature_start_codon_gain_variant|LOW|Zm00001d032183|Zm00001d032183|transcript|Zm00001d032183_T005|protein_coding|2/4|c.-2216A>T||||||WARNING_REF_DOES_NOT_MATCH_GENOME,A|5_prime_UTR_variant|MODI…	Zm00001d032183
	Crossings_PR	chr1.S_226275013	1	229865566	4.176e-07	0.11417	C	T	PR	GT	PR;ANN=T|synonymous_variant|LOW|Zm00001d032536|Zm00001d032536|transcript|Zm00001d032536_T002|protein_coding|1/2|c.45G>A|p.Gly15Gly|1665/2278|45/513|15/170||,T|synonymous_variant|LOW|Zm00001d032536|Zm00001d032536|transcript|Zm00001d032536_T006|protein_coding|3/3|c.45G>A|p.Gly15Gly|1787/2482|45/738|15/245||WARNING_TRANSCRIPT_NO_STOP_CODON,T|synonymous_variant|LOW|Zm00001d032536|Zm00001d032536|trans…	Zm00001d032536
	Crossings_PR	chr1.S_240039937	1	243650440	3.809e-07	0.14491	C	G	PR	GT	PR;ANN=G|intron_variant|MODIFIER|Zm00001d032932|Zm00001d032932|transcript|Zm00001d032932_T001|protein_coding|2/3|c.634-29C>G||||||	Zm00001d032932
	Crossings_PR	chr1.S_256483572	1	261047293	5.9125e-07	0.09067	A	C	PR	GT	PR;ANN=C|5_prime_UTR_variant|MODIFIER|Homeobox-transcription_factor_33|Zm00001d033378|transcript|Zm00001d033378_T003|protein_coding|1/5|c.-2198A>C|||||2287|,C|5_prime_UTR_variant|MODIFIER|Homeobox-transcription_factor_33|Zm00001d033378|transcript|Zm00001d033378_T004|protein_coding|1/6|c.-439A>C|||||2287|,C|5_prime_UTR_variant|MODIFIER|Homeobox-transcription_factor_33|Zm00001d033378|transcript|Zm0…	Zm00001d033378
	Crossings_PR	chr1.S_265318502	1	270122934	6.4513e-08	0.09891	T	G	PR	GT	PR;ANN=G|downstream_gene_variant|MODIFIER|Zm00001d033668|Zm00001d033668|transcript|Zm00001d033668_T006|protein_coding||c.*1037T>G|||||776|,G|downstream_gene_variant|MODIFIER|Zm00001d033668|Zm00001d033668|transcript|Zm00001d033668_T001|protein_coding||c.*1037T>G|||||743|,G|downstream_gene_variant|MODIFIER|Zm00001d033668|Zm00001d033668|transcript|Zm00001d033668_T002|protein_coding||c.*1037T>G|||||7…	Zm00001d033668
	Crossings_PR	chr1.S_279572879	1	284699998	3.4886e-07	0.14486	T	C	PR	GT	PR;ANN=C|downstream_gene_variant|MODIFIER|Zm00001d034129|Zm00001d034129|transcript|Zm00001d034129_T001|protein_coding||c.*4998T>C|||||4713|,C|downstream_gene_variant|MODIFIER|Zm00001d034130|Zm00001d034130|transcript|Zm00001d034130_T001|protein_coding||c.*1106T>C|||||742|,C|downstream_gene_variant|MODIFIER|Zm00001d034131|Zm00001d034131|transcript|Zm00001d034131_T001|protein_coding||c.*3139A>G|||||…	Zm00001d034129
	Crossings_PR	chr1.S_279904050	1	285015001	2.8853e-07	0.09191	G	A	PR	GT	PR;ANN=A|downstream_gene_variant|MODIFIER|GNAT-transcription_factor_6|Zm00001d034143|transcript|Zm00001d034143_T001|protein_coding||c.*4286G>A|||||4085|,A|intergenic_region|MODIFIER|GNAT-transcription_factor_6-Zm00001d034145|Zm00001d034143-Zm00001d034145|intergenic_region|Zm00001d034143-Zm00001d034145|||n.285015001G>A||||||	Zm00001d034143
	Crossings_PR	chr2.S_17797428	2	19020638	3.2716e-08	0.31732	A	T	PR	GT	PR;ANN=T|downstream_gene_variant|MODIFIER|Zm00001d002676|Zm00001d002676|transcript|Zm00001d002676_T001|protein_coding||c.*1699A>T|||||1257|,T|downstream_gene_variant|MODIFIER|Zm00001d002677|Zm00001d002677|transcript|Zm00001d002677_T001|protein_coding||c.*112T>A|||||112|,T|downstream_gene_variant|MODIFIER|Zm00001d002676|Zm00001d002676|transcript|Zm00001d002676_T002|protein_coding||c.*1699A>T|||||1…	Zm00001d002676
	Crossings_PR	chr2.S_17855563	2	19072067	5.0304e-07	0.08858	A	C	PR	GT	PR;ANN=C|missense_variant|MODERATE|Zm00001d002678|Zm00001d002678|transcript|Zm00001d002678_T004|protein_coding|15/15|c.2909T>G|p.Val970Gly|3029/3391|2909/2943|970/980||,C|missense_variant|MODERATE|Zm00001d002678|Zm00001d002678|transcript|Zm00001d002678_T019|protein_coding|8/8|c.115T>G|p.Cys39Gly|648/904|115/141|39/46||,C|missense_variant|MODERATE|Zm00001d002678|Zm00001d002678|transcript|Zm00001d0…	Zm00001d002678
	Crossings_PR	chr2.S_24369328	2	25543782	6.3127e-13	0.20274	C	T	PR	GT	PR;ANN=T|upstream_gene_variant|MODIFIER|Zm00001d002878|Zm00001d002878|transcript|Zm00001d002878_T001|protein_coding||c.-2754G>A|||||2699|,T|upstream_gene_variant|MODIFIER|isopropylmalate_dehydrogenase2|Zm00001d002880|transcript|Zm00001d002880_T001|protein_coding||c.-2977C>T|||||2827|,T|downstream_gene_variant|MODIFIER|Zm00001d002879|Zm00001d002879|transcript|Zm00001d002879_T001|protein_coding||c.…	Zm00001d002878
	Crossings_PR	chr2.S_27590561	2	28975353	1.0145e-07	0.18835	T	C	PR	GT	PR;ANN=C|splice_region_variant&intron_variant|LOW|Zm00001d002992|Zm00001d002992|transcript|Zm00001d002992_T001|protein_coding|5/8|c.*23-6T>C||||||,C|upstream_gene_variant|MODIFIER|Zm00001d002994|Zm00001d002994|transcript|Zm00001d002994_T001|protein_coding||c.-3603T>C|||||3559|,C|downstream_gene_variant|MODIFIER|Zm00001d002993|Zm00001d002993|transcript|Zm00001d002993_T001|protein_coding||c.*1362A>…	Zm00001d002992
	Crossings_PR	chr2.S_49980185	2	52005636	1.0763e-07	0.17403	G	T	PR	GT	PR;ANN=T|3_prime_UTR_variant|MODIFIER|Zm00001d003652|Zm00001d003652|transcript|Zm00001d003652_T001|protein_coding|3/4|c.*3535C>A|||||3654|WARNING_REF_DOES_NOT_MATCH_GENOME,T|3_prime_UTR_variant|MODIFIER|Zm00001d003652|Zm00001d003652|transcript|Zm00001d003652_T002|protein_coding|6/7|c.*894C>A|||||894|WARNING_REF_DOES_NOT_MATCH_GENOME,T|upstream_gene_variant|MODIFIER|Zm00001d003650|Zm00001d003650|t…	Zm00001d003652
	Crossings_PR	chr2.S_62097311	2	63707309	5.6036e-08	0.10139	G	A	PR	GT	PR;ANN=A|upstream_gene_variant|MODIFIER|Zm00001d003864|Zm00001d003864|transcript|Zm00001d003864_T002|protein_coding||c.-2387G>A|||||1930|,A|upstream_gene_variant|MODIFIER|Zm00001d003864|Zm00001d003864|transcript|Zm00001d003864_T001|protein_coding||c.-2387G>A|||||1930|,A|upstream_gene_variant|MODIFIER|Zm00001d003864|Zm00001d003864|transcript|Zm00001d003864_T003|protein_coding||c.-3336G>A|||||1930|…	Zm00001d003864
	Crossings_PR	chr2.S_75358914	2	77413628	1.3402e-08	0.11387	G	A	PR	GT	PR;ANN=A|intergenic_region|MODIFIER|Zm00001d004027-Zm00001d004033|Zm00001d004027-Zm00001d004033|intergenic_region|Zm00001d004027-Zm00001d004033|||n.77413628G>A||||||	Zm00001d004027-Zm00001d004033
	Crossings_PR	chr2.S_76276284	2	78247588	3.4598e-07	0.20339	G	A	PR	GT	PR;ANN=A|intergenic_region|MODIFIER|Zm00001d004040-Zm00001d004041|Zm00001d004040-Zm00001d004041|intergenic_region|Zm00001d004040-Zm00001d004041|||n.78247588G>A||||||	Zm00001d004040-Zm00001d004041
	Crossings_PR	chr2.S_111441359	2	114695787	2.1355e-10	0.30721	G	A	PR	GT	PR;ANN=A|intergenic_region|MODIFIER|Zm00001d004486-Zm00001d004488|Zm00001d004486-Zm00001d004488|intergenic_region|Zm00001d004486-Zm00001d004488|||n.114695787G>A||||||	Zm00001d004486-Zm00001d004488
	Crossings_PR	chr2.S_163567715			6.2885e-07	0.08224
	Crossings_PR	chr2.S_163567727			6.4353e-07	0.08204
	Crossings_PR	chr2.S_175093297	2	180008739	2.0251e-08	0.14421	A	G	PR	GT	PR;ANN=G|upstream_gene_variant|MODIFIER|Zm00001d005590|Zm00001d005590|transcript|Zm00001d005590_T002|protein_coding||c.-778A>G|||||124|,G|upstream_gene_variant|MODIFIER|Zm00001d005590|Zm00001d005590|transcript|Zm00001d005590_T003|protein_coding||c.-778A>G|||||422|,G|intron_variant|MODIFIER|Zm00001d005590|Zm00001d005590|transcript|Zm00001d005590_T001|protein_coding|1/14|c.329-601A>G||||||	Zm00001d005590
	Crossings_PR	chr2.S_224043283	2	231107081	3.2368e-08	0.32741	T	A	PR	GT	PR;ANN=A|intergenic_region|MODIFIER|related_to_retinoblastoma1-Zm00001d007411|Zm00001d007407-Zm00001d007411|intergenic_region|Zm00001d007407-Zm00001d007411|||n.231107081T>A||||||	Zm00001d007407-Zm00001d007411
	Crossings_PR	chr2.S_226325702	2	233357300	1.8506e-19	0.53037	G	T	PR	GT	PR;ANN=T|downstream_gene_variant|MODIFIER|Zm00001d007500|Zm00001d007500|transcript|Zm00001d007500_T034|protein_coding||c.*2350G>T|||||1854|,T|downstream_gene_variant|MODIFIER|Zm00001d007501|Zm00001d007501|transcript|Zm00001d007501_T001|protein_coding||c.*198C>A|||||198|,T|downstream_gene_variant|MODIFIER|Zm00001d007500|Zm00001d007500|transcript|Zm00001d007500_T001|protein_coding||c.*5774G>T|||||4…	Zm00001d007500
	Crossings_PR	chr2.S_226588996	2	233614845	1.1893e-08	0.20111	G	A	PR	GT	PR;ANN=A|downstream_gene_variant|MODIFIER|Zm00001d007514|Zm00001d007514|transcript|Zm00001d007514_T001|protein_coding||c.*3461G>A|||||3267|,A|downstream_gene_variant|MODIFIER|Zm00001d007514|Zm00001d007514|transcript|Zm00001d007514_T002|protein_coding||c.*3461G>A|||||3348|,A|intergenic_region|MODIFIER|Zm00001d007514-Zm00001d007516|Zm00001d007514-Zm00001d007516|intergenic_region|Zm00001d007514-Zm00…	Zm00001d007514
	Crossings_PR	chr2.S_234042974	2	242187684	1.8017e-07	0.09489	G	C	PR	GT	PR;ANN=C|upstream_gene_variant|MODIFIER|Zm00001d007905|Zm00001d007905|transcript|Zm00001d007905_T004|protein_coding||c.-3278C>G|||||2862|,C|upstream_gene_variant|MODIFIER|Zm00001d007905|Zm00001d007905|transcript|Zm00001d007905_T018|protein_coding||c.-3405C>G|||||3188|,C|downstream_gene_variant|MODIFIER|Zm00001d007905|Zm00001d007905|transcript|Zm00001d007905_T026|protein_coding||c.*3610C>G|||||719…	Zm00001d007905
	Crossings_PR	chr3.S_91656	B73V4_ctg31	119249	2.7712e-07	0.17598
	Crossings_PR	chr3.S_2457108	3	1704203	2.0397e-07	0.41744	T	A	PR	GT	PR;ANN=A|intron_variant|MODIFIER|Zm00001d039319|Zm00001d039319|transcript|Zm00001d039319_T002|protein_coding|5/16|c.1092+247A>T||||||,A|intron_variant|MODIFIER|Zm00001d039319|Zm00001d039319|transcript|Zm00001d039319_T003|protein_coding|6/17|c.-1055+247A>T||||||,A|intron_variant|MODIFIER|Zm00001d039319|Zm00001d039319|transcript|Zm00001d039319_T004|protein_coding|4/15|c.888+1173A>T||||||,A|intron_v…	Zm00001d039319
	Crossings_PR	chr3.S_2457987	3	1705082	4.6702e-07	0.14412	C	G	PR	GT	PR;ANN=G|5_prime_UTR_premature_start_codon_gain_variant|LOW|Zm00001d039319|Zm00001d039319|transcript|Zm00001d039319_T003|protein_coding|5/18|c.-1603G>C||||||,G|5_prime_UTR_premature_start_codon_gain_variant|LOW|Zm00001d039319|Zm00001d039319|transcript|Zm00001d039319_T005|protein_coding|5/18|c.-1586G>C||||||,G|5_prime_UTR_variant|MODIFIER|Zm00001d039319|Zm00001d039319|transcript|Zm00001d039319_T00…	Zm00001d039319
	Crossings_PR	chr3.S_2803937	3	2040961	6.5029e-09	0.57847	T	C	PR	GT	PR;ANN=C|downstream_gene_variant|MODIFIER|Zm00001d000464|Zm00001d000464|transcript|Zm00001d000464_T001|lincRNA||n.*2312T>C|||||2312|,C|downstream_gene_variant|MODIFIER|Zm00001d039335|Zm00001d039335|transcript|Zm00001d039335_T001|protein_coding||c.*1860T>C|||||851|,C|downstream_gene_variant|MODIFIER|zma-MIR319b|ENSRNA049997107|transcript|ENSRNA049997107-T1|pseudogene||n.*1783T>C|||||1783|,C|downst…	Zm00001d000464
	Crossings_PR	chr3.S_3449857	3	2683227	5.1364e-08	0.11572	C	A	PR	GT	PR;ANN=A|3_prime_UTR_variant|MODIFIER|Zm00001d039369|Zm00001d039369|transcript|Zm00001d039369_T002|protein_coding|13/15|c.*10G>T|||||10|,A|3_prime_UTR_variant|MODIFIER|Zm00001d039369|Zm00001d039369|transcript|Zm00001d039369_T001|protein_coding|7/9|c.*10G>T|||||10|,A|3_prime_UTR_variant|MODIFIER|Zm00001d039369|Zm00001d039369|transcript|Zm00001d039369_T003|protein_coding|7/8|c.*351G>T|||||584|,A|3_…	Zm00001d039369
	Crossings_PR	chr3.S_3966918	3	3247186	8.0732e-08	0.09638	C	T	PR	GT	PR;ANN=T|intergenic_region|MODIFIER|Zm00001d039393-gibberellin_2-oxidase13|Zm00001d039393-Zm00001d039394|intergenic_region|Zm00001d039393-Zm00001d039394|||n.3247186C>T||||||	Zm00001d039393-Zm00001d039394
	Crossings_PR	chr3.S_7609031	3	6774558	1.2056e-07	0.09438	G	C	PR	GT	PR;ANN=C|3_prime_UTR_variant|MODIFIER|Zm00001d039521|Zm00001d039521|transcript|Zm00001d039521_T005|protein_coding|3/4|c.*1644C>G|||||1732|,C|3_prime_UTR_variant|MODIFIER|Zm00001d039521|Zm00001d039521|transcript|Zm00001d039521_T007|protein_coding|3/3|c.*420C>G|||||420|,C|downstream_gene_variant|MODIFIER|cytokinin_oxidase1|Zm00001d039520|transcript|Zm00001d039520_T001|protein_coding||c.*3897G>C||||…	Zm00001d039521
	Crossings_PR	chr3.S_46179208	3	45764053	9.5128e-09	0.21603	G	A	PR	GT	PR;ANN=A|3_prime_UTR_variant|MODIFIER|Zm00001d040477|Zm00001d040477|transcript|Zm00001d040477_T004|protein_coding|5/5|c.*269G>A|||||269|,A|3_prime_UTR_variant|MODIFIER|Zm00001d040477|Zm00001d040477|transcript|Zm00001d040477_T001|protein_coding|5/5|c.*269G>A|||||269|,A|3_prime_UTR_variant|MODIFIER|Zm00001d040477|Zm00001d040477|transcript|Zm00001d040477_T003|protein_coding|6/6|c.*269G>A|||||269|,A|…	Zm00001d040477
	Crossings_PR	chr3.S_137228199	3	137903172	1.2858e-08	0.10869	C	T	PR	GT	PR;ANN=T|3_prime_UTR_variant|MODIFIER|Zea_AGAMOUS_homolog2|Zm00001d041781|transcript|Zm00001d041781_T001|protein_coding|8/8|c.*297G>A|||||297|,T|3_prime_UTR_variant|MODIFIER|Zea_AGAMOUS_homolog2|Zm00001d041781|transcript|Zm00001d041781_T002|protein_coding|7/7|c.*297G>A|||||297|,T|3_prime_UTR_variant|MODIFIER|Zea_AGAMOUS_homolog2|Zm00001d041781|transcript|Zm00001d041781_T003|protein_coding|8/8|c.*…	Zm00001d041781
	Crossings_PR	chr3.S_177254661	3	180014405	6.3758e-09	0.32795	G	A	PR	GT	PR;ANN=A|synonymous_variant|LOW|Zm00001d042795|Zm00001d042795|transcript|Zm00001d042795_T001|protein_coding|1/6|c.192C>T|p.Arg64Arg|355/2207|192/417|64/138||,A|synonymous_variant|LOW|Zm00001d042795|Zm00001d042795|transcript|Zm00001d042795_T004|protein_coding|1/6|c.192C>T|p.Arg64Arg|287/1643|192/417|64/138||,A|synonymous_variant|LOW|Zm00001d042795|Zm00001d042795|transcript|Zm00001d042795_T007|prot…	Zm00001d042795
	Crossings_PR	chr3.S_220686508	3	224396720	2.612e-10	0.23766	G	C	PR	GT	PR;ANN=C|upstream_gene_variant|MODIFIER|Zm00001d044291|Zm00001d044291|transcript|Zm00001d044291_T001|protein_coding||c.-3523C>G|||||3433|,C|intergenic_region|MODIFIER|Zm00001d044291-Zm00001d044292|Zm00001d044291-Zm00001d044292|intergenic_region|Zm00001d044291-Zm00001d044292|||n.224396720G>C||||||	Zm00001d044291
	Crossings_PR	chr4.S_2594123	4	3169077	6.8064e-08	0.44381	A	C	PR	GT	PR;ANN=C|intergenic_region|MODIFIER|TCP-transcription_factor_35-Zm00001d048677|Zm00001d048674-Zm00001d048677|intergenic_region|Zm00001d048674-Zm00001d048677|||n.3169077A>C||||||	Zm00001d048674-Zm00001d048677
	Crossings_PR	chr4.S_10698504	4	11578943	8.0048e-09	0.11689	C	A	PR	GT	PR;ANN=A|downstream_gene_variant|MODIFIER|Zm00001d048987|Zm00001d048987|transcript|Zm00001d048987_T001|protein_coding||c.*1019C>A|||||1019|,A|intergenic_region|MODIFIER|Zm00001d048987-Zm00001d048988|Zm00001d048987-Zm00001d048988|intergenic_region|Zm00001d048987-Zm00001d048988|||n.11578943C>A||||||	Zm00001d048987
	Crossings_PR	chr4.S_24766325			5.3469e-07	0.0947
	Crossings_PR	chr4.S_60344888	4	62756630	1.6853e-07	0.17017	C	T	PR	GT	PR;ANN=T|downstream_gene_variant|MODIFIER|Zm00001d026818|Zm00001d026818|transcript|Zm00001d026818_T001|lincRNA||n.*2066G>A|||||2066|,T|intergenic_region|MODIFIER|Zm00001d050054-Zm00001d026818|Zm00001d050054-Zm00001d026818|intergenic_region|Zm00001d050054-Zm00001d026818|||n.62756630C>T||||||	Zm00001d026818
	Crossings_PR	chr4.S_147254938	4	150630679	3.0508e-13	0.22062	G	A	PR	GT	PR;ANN=A|missense_variant|MODERATE|Zm00001d051251|Zm00001d051251|transcript|Zm00001d051251_T003|protein_coding|5/5|c.547G>A|p.Glu183Lys|634/1139|547/795|183/264||,A|missense_variant|MODERATE|Zm00001d051251|Zm00001d051251|transcript|Zm00001d051251_T002|protein_coding|5/6|c.523G>A|p.Glu175Lys|615/731|523/639|175/212||WARNING_TRANSCRIPT_NO_STOP_CODON,A|downstream_gene_variant|MODIFIER|Zm00001d051251…	Zm00001d051251
	Crossings_PR	chr4.S_158142096	4	161593569	7.9333e-08	0.17773	C	A	PR	GT	PR;ANN=A|downstream_gene_variant|MODIFIER|Zm00001d051529|Zm00001d051529|transcript|Zm00001d051529_T001|protein_coding||c.*1106G>T|||||931|,A|downstream_gene_variant|MODIFIER|Zm00001d051528|Zm00001d051528|transcript|Zm00001d051528_T003|protein_coding||c.*4718C>A|||||4046|,A|downstream_gene_variant|MODIFIER|Zm00001d051528|Zm00001d051528|transcript|Zm00001d051528_T004|protein_coding||c.*4317C>A|||||…	Zm00001d051529
	Crossings_PR	chr4.S_168987416	4	171940864	9.0614e-08	0.11566	C	G	PR	GT	PR;ANN=G|5_prime_UTR_variant|MODIFIER|Zm00001d051840|Zm00001d051840|transcript|Zm00001d051840_T001|protein_coding|1/8|c.-69C>G|||||69|,G|5_prime_UTR_variant|MODIFIER|Zm00001d051840|Zm00001d051840|transcript|Zm00001d051840_T002|protein_coding|1/7|c.-69C>G|||||69|,G|5_prime_UTR_variant|MODIFIER|Zm00001d051840|Zm00001d051840|transcript|Zm00001d051840_T003|protein_coding|1/8|c.-69C>G|||||69|,G|upstre…	Zm00001d051840
	Crossings_PR	chr4.S_175746935	4	178771361	5.2401e-07	0.08893	G	T	PR	GT	PR;ANN=T|5_prime_UTR_premature_start_codon_gain_variant|LOW|lysine-ketoglutarate_reductase/saccharopine_dehydrogenase1|Zm00001d052079|transcript|Zm00001d052079_T031|protein_coding|1/15|c.-2556C>A||||||WARNING_REF_DOES_NOT_MATCH_GENOME,T|5_prime_UTR_variant|MODIFIER|lysine-ketoglutarate_reductase/saccharopine_dehydrogenase1|Zm00001d052079|transcript|Zm00001d052079_T031|protein_coding|1/15|c.-2556C…	Zm00001d052079
	Crossings_PR	chr4.S_184844359	4	188290900	2.1757e-07	0.16895	C	G	PR	GT	PR;ANN=G|downstream_gene_variant|MODIFIER|Zm00001d052361|Zm00001d052361|transcript|Zm00001d052361_T001|protein_coding||c.*1113G>C|||||14|,G|intergenic_region|MODIFIER|Zm00001d052359-Zm00001d052361|Zm00001d052359-Zm00001d052361|intergenic_region|Zm00001d052359-Zm00001d052361|||n.188290900C>G||||||	Zm00001d052361
	Crossings_PR	chr4.S_189377348	4	193556431	7.9819e-08	0.09666	C	T	PR	GT	PR;ANN=T|intron_variant|MODIFIER|Zm00001d052584|Zm00001d052584|transcript|Zm00001d052584_T002|protein_coding|6/15|c.1140+11C>T||||||,T|intron_variant|MODIFIER|Zm00001d052584|Zm00001d052584|transcript|Zm00001d052584_T001|protein_coding|6/15|c.963+11C>T||||||,T|intron_variant|MODIFIER|Zm00001d052584|Zm00001d052584|transcript|Zm00001d052584_T003|protein_coding|6/14|c.1140+11C>T||||||,T|intron_varian…	Zm00001d052584
	Crossings_PR	chr4.S_197925651	4	202244650	4.6834e-07	0.09088	T	A	PR	GT	PR;ANN=A|upstream_gene_variant|MODIFIER|Zm00001d052837|Zm00001d052837|transcript|Zm00001d052837_T001|protein_coding||c.-4354T>A|||||3939|,A|upstream_gene_variant|MODIFIER|Zm00001d052837|Zm00001d052837|transcript|Zm00001d052837_T002|protein_coding||c.-4398T>A|||||4079|,A|intergenic_region|MODIFIER|Zm00001d052835-Zm00001d052837|Zm00001d052835-Zm00001d052837|intergenic_region|Zm00001d052835-Zm00001d…	Zm00001d052837
	Crossings_PR	chr4.S_198773948	4	203093374	2.4198e-08	0.29607	C	T	PR	GT	PR;ANN=T|downstream_gene_variant|MODIFIER|Zm00001d052873|Zm00001d052873|transcript|Zm00001d052873_T001|protein_coding||c.*601C>T|||||206|,T|downstream_gene_variant|MODIFIER|Zm00001d052874|Zm00001d052874|transcript|Zm00001d052874_T001|protein_coding||c.*5G>A|||||5|,T|intergenic_region|MODIFIER|Zm00001d052873-Zm00001d052874|Zm00001d052873-Zm00001d052874|intergenic_region|Zm00001d052873-Zm00001d0528…	Zm00001d052873
	Crossings_PR	chr4.S_199542780	4	203854459	2.4036e-08	0.12108	C	T	PR	GT	PR;ANN=T|missense_variant|MODERATE|Zm00001d052893|Zm00001d052893|transcript|Zm00001d052893_T002|protein_coding|5/8|c.560C>T|p.Ser187Phe|792/1189|560/957|187/318||,T|missense_variant|MODERATE|Zm00001d052893|Zm00001d052893|transcript|Zm00001d052893_T003|protein_coding|4/7|c.110C>T|p.Ser37Phe|1208/1605|110/507|37/168||,T|missense_variant|MODERATE|Zm00001d052893|Zm00001d052893|transcript|Zm00001d0528…	Zm00001d052893
	Crossings_PR	chr4.S_204343641	4	208866788	1.8211e-07	0.17789	A	G	PR	GT	PR;ANN=G|3_prime_UTR_variant|MODIFIER|Zm00001d053009|Zm00001d053009|transcript|Zm00001d053009_T002|protein_coding|12/12|c.*121A>G|||||121|,G|3_prime_UTR_variant|MODIFIER|Zm00001d053009|Zm00001d053009|transcript|Zm00001d053009_T001|protein_coding|12/12|c.*121A>G|||||121|,G|3_prime_UTR_variant|MODIFIER|Zm00001d053009|Zm00001d053009|transcript|Zm00001d053009_T003|protein_coding|11/11|c.*121A>G|||||1…	Zm00001d053009
	Crossings_PR	chr4.S_206498947	4	211055624	1.0826e-07	0.10185	T	G	PR	GT	PR;ANN=G|upstream_gene_variant|MODIFIER|Zm00001d053055|Zm00001d053055|transcript|Zm00001d053055_T001|protein_coding||c.-77A>C|||||77|,G|intergenic_region|MODIFIER|Zm00001d053055-Zm00001d026987|Zm00001d053055-Zm00001d026987|intergenic_region|Zm00001d053055-Zm00001d026987|||n.211055624T>G||||||	Zm00001d053055
	Crossings_PR	chr4.S_207949922	B73V4_ctg52	318648	1.179e-07	0.09943	T	C	PR	GT	PR;ANN=C|synonymous_variant|LOW|Zm00001d000111|Zm00001d000111|transcript|Zm00001d000111_T001|protein_coding|2/2|c.498T>C|p.Asp166Asp|498/624|498/624|166/207||	Zm00001d000111
	Crossings_PR	chr4.S_215854929	4	219942994	4.8441e-10	0.41809	C	T	PR	GT	PR;ANN=T|downstream_gene_variant|MODIFIER|Zm00001d053207|Zm00001d053207|transcript|Zm00001d053207_T001|protein_coding||c.*1421C>T|||||956|,T|intergenic_region|MODIFIER|Zm00001d053207-Zm00001d027000|Zm00001d053207-Zm00001d027000|intergenic_region|Zm00001d053207-Zm00001d027000|||n.219942994C>T||||||	Zm00001d053207
	Crossings_PR	chr4.S_224881413	4	229143368	2.5846e-07	0.11634	G	A	PR	GT	PR;ANN=A|downstream_gene_variant|MODIFIER|Zm00001d053394|Zm00001d053394|transcript|Zm00001d053394_T001|protein_coding||c.*235G>A|||||235|,A|intergenic_region|MODIFIER|Zm00001d053394-Zm00001d053395|Zm00001d053394-Zm00001d053395|intergenic_region|Zm00001d053394-Zm00001d053395|||n.229143368G>A||||||	Zm00001d053394
	Crossings_PR	chr4.S_230347585	4	235371894	6.8794e-09	0.13661	C	T	PR	GT	PR;ANN=T|synonymous_variant|LOW|Zm00001d053585|Zm00001d053585|transcript|Zm00001d053585_T002|protein_coding|1/14|c.117C>T|p.Ala39Ala|264/3099|117/2490|39/829||,T|synonymous_variant|LOW|Zm00001d053585|Zm00001d053585|transcript|Zm00001d053585_T001|protein_coding|1/16|c.117C>T|p.Ala39Ala|264/2820|117/2211|39/736||,T|synonymous_variant|LOW|Zm00001d053585|Zm00001d053585|transcript|Zm00001d053585_T003|…	Zm00001d053585
	Crossings_PR	chr5.S_1032697	5	1071004	2.9499e-08	0.10812	A	C	PR	GT	PR;ANN=C|missense_variant|MODERATE|Zm00001d012845|Zm00001d012845|transcript|Zm00001d012845_T001|protein_coding|1/2|c.230T>G|p.Val77Gly|303/797|230/519|77/172||,C|upstream_gene_variant|MODIFIER|Zm00001d001492|Zm00001d001492|transcript|Zm00001d001492_T001|lincRNA||n.-2418T>G|||||2418|,C|upstream_gene_variant|MODIFIER|Zm00001d012846|Zm00001d012846|transcript|Zm00001d012846_T005|protein_coding||c.-52…	Zm00001d012845
	Crossings_PR	chr5.S_3786650	5	3900158	1.8318e-07	0.23136	T	A	PR	GT	PR;ANN=A|3_prime_UTR_variant|MODIFIER|Zm00001d013055|Zm00001d013055|transcript|Zm00001d013055_T002|protein_coding|5/5|c.*187A>T|||||187|,A|3_prime_UTR_variant|MODIFIER|Zm00001d013055|Zm00001d013055|transcript|Zm00001d013055_T001|protein_coding|6/6|c.*187A>T|||||187|,A|3_prime_UTR_variant|MODIFIER|Zm00001d013055|Zm00001d013055|transcript|Zm00001d013055_T003|protein_coding|5/5|c.*187A>T|||||187|,A|…	Zm00001d013055
	Crossings_PR	chr5.S_4616087	5	4713822	6.2582e-07	0.18301	C	T	PR	GT	PR;ANN=T|missense_variant|MODERATE|Zm00001d013101|Zm00001d013101|transcript|Zm00001d013101_T003|protein_coding|3/3|c.550C>T|p.Arg184Cys|2446/2806|550/726|184/241||,T|synonymous_variant|LOW|Zm00001d013101|Zm00001d013101|transcript|Zm00001d013101_T005|protein_coding|4/4|c.492C>T|p.Asp164Asp|492/866|492/615|164/204||,T|3_prime_UTR_variant|MODIFIER|Zm00001d013101|Zm00001d013101|transcript|Zm00001d013…	Zm00001d013101
	Crossings_PR	chr5.S_5579517	5	5762397	9.976e-10	0.33203	T	C	PR	GT	PR;ANN=C|3_prime_UTR_variant|MODIFIER|Zm00001d013168|Zm00001d013168|transcript|Zm00001d013168_T001|protein_coding|5/5|c.*706T>C|||||706|	Zm00001d013168
	Crossings_PR	chr5.S_9473716	5	9836841	5.2492e-07	0.08332	C	A	PR	GT	PR;ANN=A|synonymous_variant|LOW|alpha_tubulin4|Zm00001d013367|transcript|Zm00001d013367_T001|protein_coding|2/4|c.129G>T|p.Gly43Gly|294/2154|129/1356|43/451||,A|synonymous_variant|LOW|alpha_tubulin4|Zm00001d013367|transcript|Zm00001d013367_T002|protein_coding|2/4|c.129G>T|p.Gly43Gly|248/1606|129/1230|43/409||,A|synonymous_variant|LOW|alpha_tubulin4|Zm00001d013367|transcript|Zm00001d013367_T004|pr…	Zm00001d013367
	Crossings_PR	chr5.S_18700815	5	19173998	4.8209e-07	0.08393	G	A	PR	GT	PR;ANN=A|3_prime_UTR_variant|MODIFIER|Zm00001d013746|Zm00001d013746|transcript|Zm00001d013746_T001|protein_coding|3/3|c.*60G>A|||||60|,A|downstream_gene_variant|MODIFIER|Zm00001d013747|Zm00001d013747|transcript|Zm00001d013747_T001|protein_coding||c.*4321C>T|||||4321|	Zm00001d013746
	Crossings_PR	chr5.S_20200485	5	20675941	8.4386e-08	0.1016	G	C	PR	GT	PR;ANN=C|5_prime_UTR_variant|MODIFIER|MYB-transcription_factor_129|Zm00001d013801|transcript|Zm00001d013801_T001|protein_coding|1/3|c.-20C>G|||||20|,C|upstream_gene_variant|MODIFIER|Zm00001d013800|Zm00001d013800|transcript|Zm00001d013800_T001|protein_coding||c.-4997C>G|||||4997|	Zm00001d013801
	Crossings_PR	chr5.S_21344396	5	21886398	3.6585e-07	0.11832	T	C	PR	GT	PR;ANN=C|3_prime_UTR_variant|MODIFIER|Zm00001d013830|Zm00001d013830|transcript|Zm00001d013830_T001|protein_coding|2/2|c.*43T>C|||||43|,C|downstream_gene_variant|MODIFIER|Zm00001d013831|Zm00001d013831|transcript|Zm00001d013831_T001|protein_coding||c.*1192A>G|||||965|,C|downstream_gene_variant|MODIFIER|Zm00001d013831|Zm00001d013831|transcript|Zm00001d013831_T002|protein_coding||c.*1192A>G|||||966|,…	Zm00001d013830
	Crossings_PR	chr5.S_28195704	5	28892510	2.6375e-10	0.24224	A	G	PR	GT	PR;ANN=G|downstream_gene_variant|MODIFIER|Zm00001d014017|Zm00001d014017|transcript|Zm00001d014017_T001|protein_coding||c.*499T>C|||||91|,G|downstream_gene_variant|MODIFIER|Zm00001d014017|Zm00001d014017|transcript|Zm00001d014017_T002|protein_coding||c.*6301T>C|||||91|,G|intergenic_region|MODIFIER|Zm00001d014016-Zm00001d014017|Zm00001d014016-Zm00001d014017|intergenic_region|Zm00001d014016-Zm00001d0…	Zm00001d014017
	Crossings_PR	chr5.S_32353635	5	33506448	3.7813e-08	0.13665	C	G	PR	GT	PR;ANN=G|intergenic_region|MODIFIER|Zm00001d014128-Zm00001d014129|Zm00001d014128-Zm00001d014129|intergenic_region|Zm00001d014128-Zm00001d014129|||n.33506448C>G||||||	Zm00001d014128-Zm00001d014129
	Crossings_PR	chr5.S_49898922	5	51449109	1.115e-07	0.10108	A	G	PR	GT	PR;ANN=G|upstream_gene_variant|MODIFIER|Zm00001d014520|Zm00001d014520|transcript|Zm00001d014520_T001|protein_coding||c.-1486A>G|||||1244|,G|downstream_gene_variant|MODIFIER|Zm00001d014521|Zm00001d014521|transcript|Zm00001d014521_T001|protein_coding||c.*2457T>C|||||2062|,G|intron_variant|MODIFIER|Zm00001d014519|Zm00001d014519|transcript|Zm00001d014519_T001|protein_coding|2/3|c.69+113T>C||||||	Zm00001d014520
	Crossings_PR	chr5.S_56217874	5	58016989	1.156e-07	0.10053	C	T	PR	GT	PR;ANN=T|5_prime_UTR_premature_start_codon_gain_variant|LOW|Zm00001d014664|Zm00001d014664|transcript|Zm00001d014664_T003|protein_coding|2/3|c.-484C>T||||||WARNING_REF_DOES_NOT_MATCH_GENOME,T|5_prime_UTR_variant|MODIFIER|Zm00001d014664|Zm00001d014664|transcript|Zm00001d014664_T003|protein_coding|2/3|c.-484C>T|||||484|WARNING_REF_DOES_NOT_MATCH_GENOME,T|3_prime_UTR_variant|MODIFIER|Zm00001d014664|Z…	Zm00001d014664
	Crossings_PR	chr5.S_60247954	5	62078650	4.6028e-07	0.08478	A	G	PR	GT	PR;ANN=G|downstream_gene_variant|MODIFIER|Zm00001d014763|Zm00001d014763|transcript|Zm00001d014763_T001|protein_coding||c.*2488T>C|||||2231|,G|intergenic_region|MODIFIER|SHI/STY_(SRS)-transcription_factor_4-Zm00001d014763|Zm00001d014762-Zm00001d014763|intergenic_region|Zm00001d014762-Zm00001d014763|||n.62078650A>G||||||	Zm00001d014763
	Crossings_PR	chr5.S_64807183	5	66807214	3.53e-07	0.08646	G	A	PR	GT	PR;ANN=A|downstream_gene_variant|MODIFIER|Zm00001d014879|Zm00001d014879|transcript|Zm00001d014879_T002|protein_coding||c.*1205C>T|||||655|,A|downstream_gene_variant|MODIFIER|Zm00001d014879|Zm00001d014879|transcript|Zm00001d014879_T001|protein_coding||c.*1205C>T|||||655|,A|downstream_gene_variant|MODIFIER|Zm00001d014879|Zm00001d014879|transcript|Zm00001d014879_T003|protein_coding||c.*1205C>T|||||7…	Zm00001d014879
	Crossings_PR	chr5.S_70775856	5	72787159	2.761e-07	0.14741	G	A	PR	GT	PR;ANN=A|missense_variant|MODERATE|Zm00001d015031|Zm00001d015031|transcript|Zm00001d015031_T001|protein_coding|1/1|c.397G>A|p.Ala133Thr|397/738|397/738|133/245||,A|upstream_gene_variant|MODIFIER|pentatricopeptide_repeat_smr4|Zm00001d015030|transcript|Zm00001d015030_T001|protein_coding||c.-888C>T|||||815|,A|downstream_gene_variant|MODIFIER|Zm00001d015029|Zm00001d015029|transcript|Zm00001d015029_T0…	Zm00001d015031
	Crossings_PR	chr5.S_86938810	5	89201859	5.9026e-07	0.08847	G	A	PR	GT	PR;ANN=A|downstream_gene_variant|MODIFIER|Zm00001d015417|Zm00001d015417|transcript|Zm00001d015417_T001|protein_coding||c.*407G>A|||||407|WARNING_TRANSCRIPT_NO_STOP_CODON,A|intergenic_region|MODIFIER|Zm00001d015417-Zm00001d015419|Zm00001d015417-Zm00001d015419|intergenic_region|Zm00001d015417-Zm00001d015419|||n.89201859G>A||||||	Zm00001d015417
	Crossings_PR	chr5.S_100734820	5	103263923	7.8808e-07	0.08093	G	T	PR	GT	PR;ANN=T|synonymous_variant|LOW|Zm00001d015654|Zm00001d015654|transcript|Zm00001d015654_T001|protein_coding|2/2|c.285C>A|p.Ala95Ala|389/967|285/366|95/121||	Zm00001d015654
	Crossings_PR	chr5.S_148603869	5	152160731	1.6686e-08	0.1224	G	A	PR	GT	PR;ANN=A|downstream_gene_variant|MODIFIER|Zm00001d016239|Zm00001d016239|transcript|Zm00001d016239_T001|protein_coding||c.*796C>T|||||796|,A|intergenic_region|MODIFIER|Zm00001d016238-Zm00001d016239|Zm00001d016238-Zm00001d016239|intergenic_region|Zm00001d016238-Zm00001d016239|||n.152160731G>A||||||	Zm00001d016239
	Crossings_PR	chr5.S_152992825	5	156718070	6.6513e-07	0.14229	C	T	PR	GT	PR;ANN=T|intergenic_region|MODIFIER|Zm00001d016311-Zm00001d016312|Zm00001d016311-Zm00001d016312|intergenic_region|Zm00001d016311-Zm00001d016312|||n.156718070C>T||||||	Zm00001d016311-Zm00001d016312
	Crossings_PR	chr5.S_155029739	5	158825929	3.8271e-07	0.14792	G	A	PR	GT	PR;ANN=A|downstream_gene_variant|MODIFIER|GRMZM2G028366|Zm00001d016351|transcript|Zm00001d016351_T002|protein_coding||c.*721C>T|||||442|,A|downstream_gene_variant|MODIFIER|GRMZM2G028366|Zm00001d016351|transcript|Zm00001d016351_T001|protein_coding||c.*721C>T|||||442|,A|downstream_gene_variant|MODIFIER|GRMZM2G028366|Zm00001d016351|transcript|Zm00001d016351_T003|protein_coding||c.*721C>T|||||449|,A|…	Zm00001d016351
	Crossings_PR	chr5.S_157459964	5	161267258	3.9823e-07	0.16357	G	T	PR	GT	PR;ANN=T|upstream_gene_variant|MODIFIER|Zm00001d016406|Zm00001d016406|transcript|Zm00001d016406_T004|protein_coding||c.-3654C>A|||||3431|,T|upstream_gene_variant|MODIFIER|Zm00001d016406|Zm00001d016406|transcript|Zm00001d016406_T002|protein_coding||c.-3634C>A|||||3426|,T|upstream_gene_variant|MODIFIER|Zm00001d016406|Zm00001d016406|transcript|Zm00001d016406_T003|protein_coding||c.-3654C>A|||||3301|…	Zm00001d016406
	Crossings_PR	chr5.S_178944395	5	183229984	5.3688e-08	0.1039	G	T	PR	GT	PR;ANN=T|3_prime_UTR_variant|MODIFIER|Zm00001d017033|Zm00001d017033|transcript|Zm00001d017033_T001|protein_coding|2/2|c.*264G>T|||||264|,T|downstream_gene_variant|MODIFIER|Zm00001d017034|Zm00001d017034|transcript|Zm00001d017034_T007|protein_coding||c.*715C>A|||||583|,T|downstream_gene_variant|MODIFIER|Zm00001d017034|Zm00001d017034|transcript|Zm00001d017034_T002|protein_coding||c.*715C>A|||||414|,…	Zm00001d017033
	Crossings_PR	chr5.S_178944397	5	183229986	2.0587e-10	0.14558	G	C	PR	GT	PR;ANN=C|3_prime_UTR_variant|MODIFIER|Zm00001d017033|Zm00001d017033|transcript|Zm00001d017033_T001|protein_coding|2/2|c.*266G>C|||||266|,C|downstream_gene_variant|MODIFIER|Zm00001d017034|Zm00001d017034|transcript|Zm00001d017034_T007|protein_coding||c.*713C>G|||||581|,C|downstream_gene_variant|MODIFIER|Zm00001d017034|Zm00001d017034|transcript|Zm00001d017034_T002|protein_coding||c.*713C>G|||||412|,…	Zm00001d017033
	Crossings_PR	chr5.S_178944399	5	183229988	3.1304e-07	0.0903	A	T	PR	GT	PR;ANN=T|3_prime_UTR_variant|MODIFIER|Zm00001d017033|Zm00001d017033|transcript|Zm00001d017033_T001|protein_coding|2/2|c.*268A>T|||||268|,T|downstream_gene_variant|MODIFIER|Zm00001d017034|Zm00001d017034|transcript|Zm00001d017034_T007|protein_coding||c.*711T>A|||||579|,T|downstream_gene_variant|MODIFIER|Zm00001d017034|Zm00001d017034|transcript|Zm00001d017034_T002|protein_coding||c.*711T>A|||||410|,…	Zm00001d017033
	Crossings_PR	chr5.S_184172689	5	188801405	1.1245e-08	0.11315	C	T	PR	GT	PR;ANN=T|intron_variant|MODIFIER|Zm00001d017204|Zm00001d017204|transcript|Zm00001d017204_T002|protein_coding|6/7|c.*15+16C>T||||||,T|intron_variant|MODIFIER|Zm00001d017204|Zm00001d017204|transcript|Zm00001d017204_T001|protein_coding|4/5|c.508-86C>T||||||,T|intron_variant|MODIFIER|Zm00001d017204|Zm00001d017204|transcript|Zm00001d017204_T003|protein_coding|6/6|c.*15+16C>T||||||,T|intron_variant|MOD…	Zm00001d017204
	Crossings_PR	chr5.S_186947281	5	191986187	1.4948e-07	0.09256	G	T	PR	GT	PR;ANN=T|upstream_gene_variant|MODIFIER|Zm00001d017291|Zm00001d017291|transcript|Zm00001d017291_T001|protein_coding||c.-775C>A|||||775|,T|intergenic_region|MODIFIER|Zm00001d017291-GRMZM2G153488|Zm00001d017291-Zm00001d017292|intergenic_region|Zm00001d017291-Zm00001d017292|||n.191986187G>T||||||	Zm00001d017291
	Crossings_PR	chr5.S_186947373	5	191986279	2.1353e-08	0.10582	T	C	PR	GT	PR;ANN=C|upstream_gene_variant|MODIFIER|Zm00001d017291|Zm00001d017291|transcript|Zm00001d017291_T001|protein_coding||c.-867A>G|||||867|,C|intergenic_region|MODIFIER|Zm00001d017291-GRMZM2G153488|Zm00001d017291-Zm00001d017292|intergenic_region|Zm00001d017291-Zm00001d017292|||n.191986279T>C||||||	Zm00001d017291
	Crossings_PR	chr5.S_188490764	5	193528461	7.516e-10	0.14663	A	G	PR	GT	PR;ANN=G|upstream_gene_variant|MODIFIER|Zm00001d017357|Zm00001d017357|transcript|Zm00001d017357_T001|protein_coding||c.-101T>C|||||101|,G|intergenic_region|MODIFIER|Zm00001d017357-Zm00001d017358|Zm00001d017357-Zm00001d017358|intergenic_region|Zm00001d017357-Zm00001d017358|||n.193528461A>G||||||	Zm00001d017357
	Crossings_PR	chr5.S_190031344	5	195169007	6.0852e-07	0.08827	A	G	PR	GT	PR;ANN=G|intergenic_region|MODIFIER|Zm00001d017410-double_B-box_zinc_finger_protein7|Zm00001d017410-Zm00001d017412|intergenic_region|Zm00001d017410-Zm00001d017412|||n.195169007A>G||||||	Zm00001d017410-Zm00001d017412
	Crossings_PR	chr5.S_190481411	5	195641945	6.4968e-07	0.08565	T	A	PR	GT	PR;ANN=A|3_prime_UTR_variant|MODIFIER|origin_recognition_complex2|Zm00001d017423|transcript|Zm00001d017423_T001|protein_coding|6/6|c.*55A>T|||||55|,A|upstream_gene_variant|MODIFIER|Homeobox-transcription_factor_41|Zm00001d017422|transcript|Zm00001d017422_T001|protein_coding||c.-4198A>T|||||4080|	Zm00001d017423
	Crossings_PR	chr5.S_205313365	5	210944100	5.4399e-07	0.09832	A	C	PR	GT	PR;ANN=C|upstream_gene_variant|MODIFIER|Zm00001d017962|Zm00001d017962|transcript|Zm00001d017962_T001|protein_coding||c.-3284A>C|||||3284|,C|downstream_gene_variant|MODIFIER|Zm00001d017961|Zm00001d017961|transcript|Zm00001d017961_T003|protein_coding||c.*4914A>C|||||4347|,C|downstream_gene_variant|MODIFIER|Zm00001d017961|Zm00001d017961|transcript|Zm00001d017961_T001|protein_coding||c.*4914A>C|||||4…	Zm00001d017962
	Crossings_PR	chr5.S_206851400	5	212496437	1.373e-08	0.18693	C	T	PR	GT	PR;ANN=T|synonymous_variant|LOW|Zm00001d018033|Zm00001d018033|transcript|Zm00001d018033_T001|protein_coding|8/8|c.1692G>A|p.Gly564Gly|1692/3356|1692/2067|564/688||,T|upstream_gene_variant|MODIFIER|Zm00001d018032|Zm00001d018032|transcript|Zm00001d018032_T001|protein_coding||c.-4606G>A|||||4401|,T|upstream_gene_variant|MODIFIER|Zm00001d018032|Zm00001d018032|transcript|Zm00001d018032_T002|protein_co…	Zm00001d018033
	Crossings_PR	chr5.S_208392159			1.0917e-07	0.12055
	Crossings_PR	chr5.S_208888174	5	214683107	1.9937e-07	0.09694	G	T	PR	GT	PR;ANN=T|downstream_gene_variant|MODIFIER|Zm00001d018117|Zm00001d018117|transcript|Zm00001d018117_T001|protein_coding||c.*188C>A|||||188|,T|downstream_gene_variant|MODIFIER|Zm00001d018118|Zm00001d018118|transcript|Zm00001d018118_T001|protein_coding||c.*3584C>A|||||3584|,T|intergenic_region|MODIFIER|Zm00001d018113-Zm00001d018117|Zm00001d018113-Zm00001d018117|intergenic_region|Zm00001d018113-Zm0000…	Zm00001d018117
	Crossings_PR	chr5.S_209896592	5	215716261	3.5909e-11	0.31955	T	C	PR	GT	PR;ANN=C|downstream_gene_variant|MODIFIER|AP2-EREBP-transcription_factor_139|Zm00001d018158|transcript|Zm00001d018158_T001|protein_coding||c.*150A>G|||||150|,C|downstream_gene_variant|MODIFIER|Zm00001d018159|Zm00001d018159|transcript|Zm00001d018159_T001|protein_coding||c.*2529A>G|||||2140|,C|intergenic_region|MODIFIER|light_harvesting_complex_a/b_protein4-AP2-EREBP-transcription_factor_139|Zm0000…	Zm00001d018158
	Crossings_PR	chr5.S_212971339	5	218812743	2.5827e-09	0.17873	G	A	PR	GT	PR;ANN=A|5_prime_UTR_variant|MODIFIER|Zm00001d018338|Zm00001d018338|transcript|Zm00001d018338_T002|protein_coding|1/3|c.-1189G>A|||||1189|,A|intron_variant|MODIFIER|Zm00001d018338|Zm00001d018338|transcript|Zm00001d018338_T001|protein_coding|2/5|c.-4+55G>A||||||,A|intron_variant|MODIFIER|Zm00001d018338|Zm00001d018338|transcript|Zm00001d018338_T003|protein_coding|1/4|c.-4+61G>A||||||	Zm00001d018338
	Crossings_PR	chr5.S_213561074	5	219440386	1.309e-07	0.15955	A	G	PR	GT	PR;ANN=G|upstream_gene_variant|MODIFIER|Zm00001d018371|Zm00001d018371|transcript|Zm00001d018371_T001|protein_coding||c.-772T>C|||||340|,G|upstream_gene_variant|MODIFIER|Zm00001d018371|Zm00001d018371|transcript|Zm00001d018371_T003|protein_coding||c.-4884T>C|||||4281|,G|upstream_gene_variant|MODIFIER|Zm00001d018371|Zm00001d018371|transcript|Zm00001d018371_T005|protein_coding||c.-3027T>C|||||2810|,G…	Zm00001d018371
	Crossings_PR	chr6.S_6898469	6	7242278	8.2849e-08	0.10147	C	G	PR	GT	PR;ANN=G|upstream_gene_variant|MODIFIER|Zm00001d035157|Zm00001d035157|transcript|Zm00001d035157_T001|protein_coding||c.-4819C>G|||||4597|,G|upstream_gene_variant|MODIFIER|Zm00001d035157|Zm00001d035157|transcript|Zm00001d035157_T002|protein_coding||c.-4819C>G|||||4603|,G|downstream_gene_variant|MODIFIER|glyceraldehyde-3-phosphate_dehydrogenase2|Zm00001d035156|transcript|Zm00001d035156_T003|protein…	Zm00001d035157
	Crossings_PR	chr6.S_7623142	6	8038557	1.611e-07	0.10615	G	A	PR	GT	PR;ANN=A|missense_variant|MODERATE|Zm00001d035178|Zm00001d035178|transcript|Zm00001d035178_T001|protein_coding|2/2|c.1264G>A|p.Val422Ile|1318/1953|1264/1644|422/547||	Zm00001d035178
	Crossings_PR	chr6.S_31422766	6	32913035	4.5709e-11	0.16656	T	A	PR	GT	PR;ANN=A|downstream_gene_variant|MODIFIER|Zm00001d035552|Zm00001d035552|transcript|Zm00001d035552_T001|protein_coding||c.*3366T>A|||||3136|,A|downstream_gene_variant|MODIFIER|Zm00001d035553|Zm00001d035553|transcript|Zm00001d035553_T001|protein_coding||c.*15T>A|||||15|,A|downstream_gene_variant|MODIFIER|Zm00001d035552|Zm00001d035552|transcript|Zm00001d035552_T002|protein_coding||c.*3366T>A|||||313…	Zm00001d035552
	Crossings_PR	chr6.S_31541514	6	33037150	4.3874e-10	0.14199	A	G	PR	GT	PR;ANN=G|downstream_gene_variant|MODIFIER|Zm00001d035556|Zm00001d035556|transcript|Zm00001d035556_T001|protein_coding||c.*319A>G|||||319|,G|intergenic_region|MODIFIER|Zm00001d035556-Zm00001d035557|Zm00001d035556-Zm00001d035557|intergenic_region|Zm00001d035556-Zm00001d035557|||n.33037150A>G||||||	Zm00001d035556
	Crossings_PR	chr6.S_88147839	6	90961507	4.8354e-07	0.08778	T	G	PR	GT	PR;ANN=G|synonymous_variant|LOW|Zm00001d036513|Zm00001d036513|transcript|Zm00001d036513_T001|protein_coding|8/9|c.795T>G|p.Gly265Gly|795/1416|795/1416|265/471||WARNING_TRANSCRIPT_NO_STOP_CODON,G|upstream_gene_variant|MODIFIER|Zm00001d036514|Zm00001d036514|transcript|Zm00001d036514_T001|protein_coding||c.-2553T>G|||||2548|WARNING_TRANSCRIPT_NO_STOP_CODON,G|downstream_gene_variant|MODIFIER|Zm00001d…	Zm00001d036513
	Crossings_PR	chr6.S_99813466	6	102970843	3.8044e-07	0.0953	A	G	PR	GT	PR;ANN=G|5_prime_UTR_premature_start_codon_gain_variant|LOW|Zm00001d036828|Zm00001d036828|transcript|Zm00001d036828_T001|protein_coding|2/4|c.-75T>C||||||WARNING_REF_DOES_NOT_MATCH_GENOME,G|5_prime_UTR_variant|MODIFIER|Zm00001d036828|Zm00001d036828|transcript|Zm00001d036828_T001|protein_coding|2/4|c.-75T>C|||||164|WARNING_REF_DOES_NOT_MATCH_GENOME	Zm00001d036828
	Crossings_PR	chr6.S_101229374	6	104553308	6.574e-07	0.107	G	C	PR	GT	PR;ANN=C|intergenic_region|MODIFIER|Zm00001d036864-Zm00001d036865|Zm00001d036864-Zm00001d036865|intergenic_region|Zm00001d036864-Zm00001d036865|||n.104553308G>C||||||	Zm00001d036864-Zm00001d036865
	Crossings_PR	chr6.S_102411937	6	105658291	2.151e-07	0.10842	G	A	PR	GT	PR;ANN=A|splice_region_variant|LOW|Zm00001d036888|Zm00001d036888|transcript|Zm00001d036888_T002|protein_coding|11/12|c.*85G>A||||||,A|3_prime_UTR_variant|MODIFIER|Zm00001d036888|Zm00001d036888|transcript|Zm00001d036888_T001|protein_coding|11/11|c.*85G>A|||||85|,A|3_prime_UTR_variant|MODIFIER|Zm00001d036888|Zm00001d036888|transcript|Zm00001d036888_T002|protein_coding|11/12|c.*85G>A|||||85|,A|3_pri…	Zm00001d036888
	Crossings_PR	chr6.S_118295787	6	122261448	7.3481e-09	0.21654	A	G	PR	GT	PR;ANN=G|upstream_gene_variant|MODIFIER|splayed_ATPase1|Zm00001d037346|transcript|Zm00001d037346_T019|protein_coding||c.-281A>G|||||281|,G|upstream_gene_variant|MODIFIER|splayed_ATPase1|Zm00001d037346|transcript|Zm00001d037346_T020|protein_coding||c.-696A>G|||||560|WARNING_TRANSCRIPT_NO_STOP_CODON,G|intron_variant|MODIFIER|splayed_ATPase1|Zm00001d037346|transcript|Zm00001d037346_T007|protein_codi…	Zm00001d037346
	Crossings_PR	chr6.S_141425444	6	145541823	1.1004e-09	0.1389	T	A	PR	GT	PR;ANN=A|intergenic_region|MODIFIER|WRKY-transcription_factor_83-Zm00001d038024|Zm00001d038023-Zm00001d038024|intergenic_region|Zm00001d038023-Zm00001d038024|||n.145541823T>A||||||	Zm00001d038023-Zm00001d038024
	Crossings_PR	chr6.S_144724477			6.058e-12	0.23592
	Crossings_PR	chr6.S_150072105	6	154167606	6.8992e-07	0.13131	C	A	PR	GT	PR;ANN=A|5_prime_UTR_variant|MODIFIER|TUB-transcription_factor_10|Zm00001d038310|transcript|Zm00001d038310_T004|protein_coding|1/2|c.-13C>A|||||13|,A|upstream_gene_variant|MODIFIER|Zm00001d038309|Zm00001d038309|transcript|Zm00001d038309_T001|protein_coding||c.-3971G>T|||||3971|,A|intron_variant|MODIFIER|TUB-transcription_factor_10|Zm00001d038310|transcript|Zm00001d038310_T001|protein_coding|1/4|c…	Zm00001d038310
	Crossings_PR	chr6.S_162680927	6	166886574	3.2506e-07	0.09324	A	G	PR	GT	PR;ANN=G|upstream_gene_variant|MODIFIER|Zm00001d038916|Zm00001d038916|transcript|Zm00001d038916_T001|protein_coding||c.-1827A>G|||||1710|,G|upstream_gene_variant|MODIFIER|Zm00001d038916|Zm00001d038916|transcript|Zm00001d038916_T002|protein_coding||c.-3227A>G|||||1711|,G|downstream_gene_variant|MODIFIER|Zm00001d038915|Zm00001d038915|transcript|Zm00001d038915_T001|protein_coding||c.*3876A>G|||||386…	Zm00001d038916
	Crossings_PR	chr6.S_163815718	6	167985049	9.9912e-20	0.89166	G	A	PR	GT	PR;ANN=A|downstream_gene_variant|MODIFIER|Zm00001d038969|Zm00001d038969|transcript|Zm00001d038969_T001|protein_coding||c.*118C>T|||||118|,A|intergenic_region|MODIFIER|Zm00001d038968-Zm00001d038969|Zm00001d038968-Zm00001d038969|intergenic_region|Zm00001d038968-Zm00001d038969|||n.167985049G>A||||||	Zm00001d038969
	Crossings_PR	chr7.S_2580618	7	2685411	4.2724e-07	0.08779	C	T	PR	GT	PR;ANN=T|synonymous_variant|LOW|Zm00001d018692|Zm00001d018692|transcript|Zm00001d018692_T001|protein_coding|1/1|c.1392C>T|p.Tyr464Tyr|1392/1482|1392/1482|464/493||,T|downstream_gene_variant|MODIFIER|Zm00001d018691|Zm00001d018691|transcript|Zm00001d018691_T001|protein_coding||c.*3666C>T|||||3666|,T|downstream_gene_variant|MODIFIER|pentatricopeptide_repeat_2|Zm00001d018693|transcript|Zm00001d018693…	Zm00001d018692
	Crossings_PR	chr7.S_3574373	7	3755403	5.5039e-07	0.15707	A	G	PR	GT	PR;ANN=G|intergenic_region|MODIFIER|Zm00001d018741-rough_sheath1|Zm00001d018741-Zm00001d018742|intergenic_region|Zm00001d018741-Zm00001d018742|||n.3755403A>G||||||	Zm00001d018741-Zm00001d018742
	Crossings_PR	chr7.S_6483408	7	6852819	1.833e-09	0.12698	G	A	PR	GT	PR;ANN=A|intergenic_region|MODIFIER|Zm00001d018833-BURP_domain-containing_protein-RD22-like3|Zm00001d018833-Zm00001d018837|intergenic_region|Zm00001d018833-Zm00001d018837|||n.6852819G>A||||||	Zm00001d018833-Zm00001d018837
	Crossings_PR	chr7.S_13835128	7	14293198	3.2988e-10	0.14769	C	G	PR	GT	PR;ANN=G|5_prime_UTR_variant|MODIFIER|Zm00001d019052|Zm00001d019052|transcript|Zm00001d019052_T001|protein_coding|1/9|c.-71C>G|||||71|	Zm00001d019052
	Crossings_PR	chr7.S_18853644	7	19534213	6.7413e-07	0.08178	G	T	PR	GT	PR;ANN=T|upstream_gene_variant|MODIFIER|Zm00001d019155|Zm00001d019155|transcript|Zm00001d019155_T001|protein_coding||c.-787G>T|||||787|,T|downstream_gene_variant|MODIFIER|Zm00001d019156|Zm00001d019156|transcript|Zm00001d019156_T001|protein_coding||c.*878C>A|||||878|,T|downstream_gene_variant|MODIFIER|Zm00001d019156|Zm00001d019156|transcript|Zm00001d019156_T002|protein_coding||c.*1672C>A|||||1672|…	Zm00001d019155
	Crossings_PR	chr7.S_18855787	7	19536356	2.0313e-07	0.09254	G	A	PR	GT	PR;ANN=A|downstream_gene_variant|MODIFIER|Zm00001d019155|Zm00001d019155|transcript|Zm00001d019155_T001|protein_coding||c.*634G>A|||||634|,A|intron_variant|MODIFIER|Zm00001d019156|Zm00001d019156|transcript|Zm00001d019156_T001|protein_coding|1/1|c.139+1069C>T||||||,A|intron_variant|MODIFIER|Zm00001d019156|Zm00001d019156|transcript|Zm00001d019156_T002|protein_coding|1/1|c.140-401C>T||||||,A|intron_v…	Zm00001d019155
	Crossings_PR	chr7.S_19175188	7	19874947	2.4311e-07	0.28913	G	T	PR	GT	PR;ANN=T|intergenic_region|MODIFIER|oligosaccharide_transferase1-EM_binding_protein1_homologue|Zm00001d019165-Zm00001d019166|intergenic_region|Zm00001d019165-Zm00001d019166|||n.19874947G>T||||||	Zm00001d019165-Zm00001d019166
	Crossings_PR	chr7.S_21800939	7	22847521	1.1881e-09	0.13789	A	G	PR	GT	PR;ANN=G|5_prime_UTR_variant|MODIFIER|Zm00001d019228|Zm00001d019228|transcript|Zm00001d019228_T001|protein_coding|1/3|c.-49T>C|||||49|	Zm00001d019228
	Crossings_PR	chr7.S_27318356	7	28404933	1.9574e-19	0.31045	C	G	PR	GT	PR;ANN=G|splice_region_variant&intron_variant|LOW|Zm00001d019335|Zm00001d019335|transcript|Zm00001d019335_T004|protein_coding|3/14|c.472-6G>C||||||,G|splice_region_variant&intron_variant|LOW|Zm00001d019335|Zm00001d019335|transcript|Zm00001d019335_T001|protein_coding|3/16|c.*689-6G>C||||||,G|splice_region_variant&intron_variant|LOW|Zm00001d019335|Zm00001d019335|transcript|Zm00001d019335_T002|prote…	Zm00001d019335
	Crossings_PR	chr7.S_31914597	7	33144705	4.1332e-07	0.12186	T	C	PR	GT	PR;ANN=C|upstream_gene_variant|MODIFIER|Zm00001d019427|Zm00001d019427|transcript|Zm00001d019427_T001|protein_coding||c.-396A>G|||||396|,C|downstream_gene_variant|MODIFIER|Zm00001d019426|Zm00001d019426|transcript|Zm00001d019426_T001|protein_coding||c.*2449T>C|||||2136|,C|downstream_gene_variant|MODIFIER|Zm00001d019426|Zm00001d019426|transcript|Zm00001d019426_T002|protein_coding||c.*2449T>C|||||221…	Zm00001d019427
	Crossings_PR	chr7.S_34634310	7	35911904	3.8151e-07	0.23285	G	T	PR	GT	PR;ANN=T|missense_variant|MODERATE|Zm00001d019477|Zm00001d019477|transcript|Zm00001d019477_T001|protein_coding|1/8|c.69G>T|p.Glu23Asp|69/2482|69/2211|23/736||,T|upstream_gene_variant|MODIFIER|Zm00001d019477|Zm00001d019477|transcript|Zm00001d019477_T002|protein_coding||c.-1214G>T|||||1194|	Zm00001d019477
	Crossings_PR	chr7.S_40330214	7	41812802	6.3018e-07	0.08462	A	G	PR	GT	PR;ANN=G|5_prime_UTR_variant|MODIFIER|Zm00001d019547|Zm00001d019547|transcript|Zm00001d019547_T004|protein_coding|4/9|c.-125T>C|||||220|,G|5_prime_UTR_variant|MODIFIER|Zm00001d019547|Zm00001d019547|transcript|Zm00001d019547_T005|protein_coding|4/9|c.-125T>C|||||220|,G|5_prime_UTR_variant|MODIFIER|Zm00001d019547|Zm00001d019547|transcript|Zm00001d019547_T007|protein_coding|1/5|c.-1064T>C|||||1273|,…	Zm00001d019547
	Crossings_PR	chr7.S_62299111	7	56704877	1.1434e-07	0.11931	G	A	PR	GT	PR;ANN=A|upstream_gene_variant|MODIFIER|BZR-transcription_factor_4|Zm00001d019756|transcript|Zm00001d019756_T002|protein_coding||c.-1518C>T|||||1305|,A|upstream_gene_variant|MODIFIER|Zm00001d019757|Zm00001d019757|transcript|Zm00001d019757_T003|protein_coding||c.-1518C>T|||||1187|,A|upstream_gene_variant|MODIFIER|BZR-transcription_factor_4|Zm00001d019756|transcript|Zm00001d019756_T001|protein_codi…	Zm00001d019756
	Crossings_PR	chr7.S_76739472	7	79297237	2.1979e-07	0.08927	T	C	PR	GT	PR;ANN=C|intergenic_region|MODIFIER|Zm00001d019949-Zm00001d019950|Zm00001d019949-Zm00001d019950|intergenic_region|Zm00001d019949-Zm00001d019950|||n.79297237T>C||||||	Zm00001d019949-Zm00001d019950
	Crossings_PR	chr7.S_76744236	7	79302001	1.7076e-07	0.09247	C	T	PR	GT	PR;ANN=T|intergenic_region|MODIFIER|Zm00001d019949-Zm00001d019950|Zm00001d019949-Zm00001d019950|intergenic_region|Zm00001d019949-Zm00001d019950|||n.79302001C>T||||||	Zm00001d019949-Zm00001d019950
	Crossings_PR	chr7.S_112562902	7	115840232	6.416e-07	0.13845	T	C	PR	GT	PR;ANN=C|intergenic_region|MODIFIER|Zm00001d020458-ZF-HD-transcription_factor_13|Zm00001d020458-Zm00001d020459|intergenic_region|Zm00001d020458-Zm00001d020459|||n.115840232T>C||||||	Zm00001d020458-Zm00001d020459
	Crossings_PR	chr7.S_145553050	7	150480298	2.9442e-07	0.15727	C	T	PR	GT	PR;ANN=T|intergenic_region|MODIFIER|tRNA-Glu-Zm00001d021382|ENSRNA049447665-Zm00001d021382|intergenic_region|ENSRNA049447665-Zm00001d021382|||n.150480298C>T||||||	ENSRNA049447665-Zm00001d021382
	Crossings_PR	chr7.S_148322391	7	153516012	2.4256e-11	0.49758	T	C	PR	GT	PR;ANN=C|synonymous_variant|LOW|Zm00001d021484|Zm00001d021484|transcript|Zm00001d021484_T004|protein_coding|2/6|c.178A>G|p.Gly60Gly|376/1347|178/690|60/229||WARNING_REF_DOES_NOT_MATCH_GENOME,C|synonymous_variant|LOW|Zm00001d021484|Zm00001d021484|transcript|Zm00001d021484_T005|protein_coding|2/6|c.4A>G|p.Gly2Gly|270/1241|4/516|2/171||WARNING_REF_DOES_NOT_MATCH_GENOME,C|synonymous_variant|LOW|Zm000…	Zm00001d021484
	Crossings_PR	chr7.S_163683229	7	169197623	2.9879e-07	0.15832	T	A	PR	GT	PR;ANN=A|3_prime_UTR_variant|MODIFIER|Zm00001d022062|Zm00001d022062|transcript|Zm00001d022062_T001|protein_coding|2/2|c.*164T>A|||||164|,A|downstream_gene_variant|MODIFIER|Zm00001d022063|Zm00001d022063|transcript|Zm00001d022063_T001|protein_coding||c.*3208A>T|||||3208|,A|downstream_gene_variant|MODIFIER|tRNA-Asn|ENSRNA049447389|transcript|ENSRNA049447389-T1|protein_coding||c.*3980A>T|||||3980|WAR…	Zm00001d022062
	Crossings_PR	chr7.S_164074969	7	169610861	1.9184e-07	0.09599	A	G	PR	GT	PR;ANN=G|upstream_gene_variant|MODIFIER|Zm00001d022078|Zm00001d022078|transcript|Zm00001d022078_T001|protein_coding||c.-3705A>G|||||3705|,G|intron_variant|MODIFIER|Zm00001d022077|Zm00001d022077|transcript|Zm00001d022077_T002|protein_coding|2/2|c.322-284A>G||||||,G|intron_variant|MODIFIER|Zm00001d022077|Zm00001d022077|transcript|Zm00001d022077_T001|protein_coding|3/3|c.31-284A>G||||||,G|intron_var…	Zm00001d022078
	Crossings_PR	chr7.S_166856547	7	172485101	2.8133e-10	0.15223	C	G	PR	GT	PR;ANN=G|3_prime_UTR_variant|MODIFIER|ramosa3|Zm00001d022193|transcript|Zm00001d022193_T001|protein_coding|11/11|c.*351G>C|||||351|,G|3_prime_UTR_variant|MODIFIER|ramosa3|Zm00001d022193|transcript|Zm00001d022193_T002|protein_coding|11/11|c.*351G>C|||||351|,G|3_prime_UTR_variant|MODIFIER|ramosa3|Zm00001d022193|transcript|Zm00001d022193_T003|protein_coding|11/11|c.*351G>C|||||351|	Zm00001d022193
	Crossings_PR	chr7.S_166856548	7	172485102	8.7293e-10	0.14723	C	A	PR	GT	PR;ANN=A|3_prime_UTR_variant|MODIFIER|ramosa3|Zm00001d022193|transcript|Zm00001d022193_T001|protein_coding|11/11|c.*350G>T|||||350|,A|3_prime_UTR_variant|MODIFIER|ramosa3|Zm00001d022193|transcript|Zm00001d022193_T002|protein_coding|11/11|c.*350G>T|||||350|,A|3_prime_UTR_variant|MODIFIER|ramosa3|Zm00001d022193|transcript|Zm00001d022193_T003|protein_coding|11/11|c.*350G>T|||||350|	Zm00001d022193
	Crossings_PR	chr7.S_172712437	7	178165564	6.5665e-08	0.2739	A	G	PR	GT	PR;ANN=G|3_prime_UTR_variant|MODIFIER|Zm00001d022463|Zm00001d022463|transcript|Zm00001d022463_T001|protein_coding|2/2|c.*20T>C|||||20|	Zm00001d022463
	Crossings_PR	chr7.S_173433249	7	177464831	5.3203e-07	0.22759	G	A	PR	GT	PR;ANN=A|synonymous_variant|LOW|Zm00001d022428|Zm00001d022428|transcript|Zm00001d022428_T005|protein_coding|1/9|c.27C>T|p.Pro9Pro|213/2357|27/1947|9/648||WARNING_REF_DOES_NOT_MATCH_GENOME,A|synonymous_variant|LOW|Zm00001d022428|Zm00001d022428|transcript|Zm00001d022428_T001|protein_coding|1/11|c.27C>T|p.Pro9Pro|286/5094|27/1623|9/540||WARNING_REF_DOES_NOT_MATCH_GENOME,A|synonymous_variant|LOW|Zm00…	Zm00001d022428
	Crossings_PR	chr8.S_1804281	8	1949596	6.9131e-07	0.09325	T	C	PR	GT	PR;ANN=C|intergenic_region|MODIFIER|Zm00001d008226-Zm00001d008227|Zm00001d008226-Zm00001d008227|intergenic_region|Zm00001d008226-Zm00001d008227|||n.1949596T>C||||||	Zm00001d008226-Zm00001d008227
	Crossings_PR	chr8.S_4591790	8	4859040	4.4952e-07	0.14468	G	C	PR	GT	PR;ANN=C|upstream_gene_variant|MODIFIER|Zm00001d008312|Zm00001d008312|transcript|Zm00001d008312_T001|protein_coding||c.-1338C>G|||||1155|,C|upstream_gene_variant|MODIFIER|Zm00001d008312|Zm00001d008312|transcript|Zm00001d008312_T002|protein_coding||c.-1466C>G|||||1158|,C|intergenic_region|MODIFIER|Zm00001d008312-Zm00001d008313|Zm00001d008312-Zm00001d008313|intergenic_region|Zm00001d008312-Zm00001d…	Zm00001d008312
	Crossings_PR	chr8.S_13976243	8	14354903	2.8144e-11	0.41338	A	G	PR	GT	PR;ANN=G|upstream_gene_variant|MODIFIER|Zm00001d008606|Zm00001d008606|transcript|Zm00001d008606_T003|protein_coding||c.-4950A>G|||||4861|,G|upstream_gene_variant|MODIFIER|Zm00001d008606|Zm00001d008606|transcript|Zm00001d008606_T001|protein_coding||c.-4950A>G|||||4861|,G|upstream_gene_variant|MODIFIER|Zm00001d008606|Zm00001d008606|transcript|Zm00001d008606_T002|protein_coding||c.-4950A>G|||||4861|…	Zm00001d008606
	Crossings_PR	chr8.S_16742787	8	17289597	5.8339e-07	0.08262	T	C	PR	GT	PR;ANN=C|5_prime_UTR_variant|MODIFIER|autophagy18d|Zm00001d008691|transcript|Zm00001d008691_T001|protein_coding|2/6|c.-42T>C|||||42|,C|5_prime_UTR_variant|MODIFIER|autophagy18d|Zm00001d008691|transcript|Zm00001d008691_T002|protein_coding|2/6|c.-42T>C|||||42|,C|5_prime_UTR_variant|MODIFIER|autophagy18d|Zm00001d008691|transcript|Zm00001d008691_T003|protein_coding|2/5|c.-42T>C|||||42|,C|5_prime_UTR_…	Zm00001d008691
	Crossings_PR	chr8.S_20517227	8	21240794	3.1473e-08	0.17777	T	C	PR	GT	PR;ANN=C|downstream_gene_variant|MODIFIER|MYB-related-transcription_factor_24|Zm00001d008808|transcript|Zm00001d008808_T002|protein_coding||c.*492T>C|||||260|,C|downstream_gene_variant|MODIFIER|MYB-related-transcription_factor_24|Zm00001d008808|transcript|Zm00001d008808_T001|protein_coding||c.*629T>C|||||256|,C|intergenic_region|MODIFIER|MYB-related-transcription_factor_24-Zm00001d008809|Zm00001d…	Zm00001d008808
	Crossings_PR	chr8.S_20818945	8	21500461	7.2404e-07	0.08481	C	T	PR	GT	PR;ANN=T|intergenic_region|MODIFIER|Zm00001d008816-NAC-transcription_factor_47|Zm00001d008816-Zm00001d008817|intergenic_region|Zm00001d008816-Zm00001d008817|||n.21500461C>T||||||	Zm00001d008816-Zm00001d008817
	Crossings_PR	chr8.S_22715811	8	23438894	2.6294e-10	0.22484	G	A	PR	GT	PR;ANN=A|intergenic_region|MODIFIER|AP2-EREBP-transcription_factor_186-Zm00001d008874|Zm00001d008872-Zm00001d008874|intergenic_region|Zm00001d008872-Zm00001d008874|||n.23438894G>A||||||	Zm00001d008872-Zm00001d008874
	Crossings_PR	chr8.S_36506313	8	37520724	2.3459e-07	0.11913	T	G	PR	GT	PR;ANN=G|downstream_gene_variant|MODIFIER|Zm00001d009117|Zm00001d009117|transcript|Zm00001d009117_T001|protein_coding||c.*1206T>G|||||901|,G|downstream_gene_variant|MODIFIER|Zm00001d009117|Zm00001d009117|transcript|Zm00001d009117_T002|protein_coding||c.*1206T>G|||||901|,G|intron_variant|MODIFIER|Zm00001d009118|Zm00001d009118|transcript|Zm00001d009118_T001|protein_coding|2/2|c.416+104A>C||||||	Zm00001d009117
	Crossings_PR	chr8.S_69591464	8	70663363	1.6924e-07	0.09128	T	C	PR	GT	PR;ANN=C|upstream_gene_variant|MODIFIER|Zm00001d009567|Zm00001d009567|transcript|Zm00001d009567_T001|protein_coding||c.-1572T>C|||||1572|,C|downstream_gene_variant|MODIFIER|Zm00001d009566|Zm00001d009566|transcript|Zm00001d009566_T001|protein_coding||c.*806T>C|||||806|,C|intergenic_region|MODIFIER|Zm00001d009566-Zm00001d009567|Zm00001d009566-Zm00001d009567|intergenic_region|Zm00001d009566-Zm00001d…	Zm00001d009567
	Crossings_PR	chr8.S_88826769	8	90598196	5.4952e-07	0.08533	A	C	PR	GT	PR;ANN=C|intergenic_region|MODIFIER|Zm00001d009936-Zm00001d009938|Zm00001d009936-Zm00001d009938|intergenic_region|Zm00001d009936-Zm00001d009938|||n.90598196A>C||||||	Zm00001d009936-Zm00001d009938
	Crossings_PR	chr8.S_95420687	8	97186888	1.3427e-08	0.2353	T	C	PR	GT	PR;ANN=C|3_prime_UTR_variant|MODIFIER|Zm00001d010050|Zm00001d010050|transcript|Zm00001d010050_T002|protein_coding|11/11|c.*106A>G|||||106|,C|3_prime_UTR_variant|MODIFIER|Zm00001d010050|Zm00001d010050|transcript|Zm00001d010050_T001|protein_coding|3/3|c.*106A>G|||||106|,C|3_prime_UTR_variant|MODIFIER|Zm00001d010050|Zm00001d010050|transcript|Zm00001d010050_T003|protein_coding|7/7|c.*3947A>G|||||1446…	Zm00001d010050
	Crossings_PR	chr8.S_107014039	8	109468898	2.0699e-07	0.12368	A	G	PR	GT	PR;ANN=G|intron_variant|MODIFIER|pyruvate%2C_orthophosphate_dikinase2|Zm00001d010321|transcript|Zm00001d010321_T001|protein_coding|16/18|c.2605-82A>G||||||,G|intron_variant|MODIFIER|pyruvate%2C_orthophosphate_dikinase2|Zm00001d010321|transcript|Zm00001d010321_T002|protein_coding|15/17|c.1975-82A>G||||||,G|intron_variant|MODIFIER|pyruvate%2C_orthophosphate_dikinase2|Zm00001d010321|transcript|Zm000…	Zm00001d010321
	Crossings_PR	chr8.S_108172885	8	110629960	1.4567e-08	0.13716	C	A	PR	GT	PR;ANN=A|missense_variant|MODERATE|Zm00001d010343|Zm00001d010343|transcript|Zm00001d010343_T004|protein_coding|4/5|c.557C>A|p.Pro186Gln|557/1176|557/801|186/266||,A|missense_variant|MODERATE|Zm00001d010343|Zm00001d010343|transcript|Zm00001d010343_T007|protein_coding|3/4|c.182C>A|p.Pro61Gln|182/801|182/426|61/141||,A|5_prime_UTR_variant|MODIFIER|Zm00001d010343|Zm00001d010343|transcript|Zm00001d010…	Zm00001d010343
	Crossings_PR	chr8.S_109501496	8	111966088	2.6819e-08	0.11308	T	A	PR	GT	PR;ANN=A|intergenic_region|MODIFIER|Zm00001d010376-Zm00001d010379|Zm00001d010376-Zm00001d010379|intergenic_region|Zm00001d010376-Zm00001d010379|||n.111966088T>A||||||	Zm00001d010376-Zm00001d010379
	Crossings_PR	chr8.S_109938461	8	112606864	5.1293e-08	0.13585	G	A	PR	GT	PR;ANN=A|missense_variant|MODERATE|Zm00001d010390|Zm00001d010390|transcript|Zm00001d010390_T001|protein_coding|1/3|c.49G>A|p.Ala17Thr|49/501|49/501|17/166||,A|downstream_gene_variant|MODIFIER|Zm00001d010392|Zm00001d010392|transcript|Zm00001d010392_T001|protein_coding||c.*5146C>T|||||4762|	Zm00001d010390
	Crossings_PR	chr8.S_118879658	8	121846136	5.3123e-09	0.28254	T	A	PR	GT	PR;ANN=A|upstream_gene_variant|MODIFIER|Zm00001d010612|Zm00001d010612|transcript|Zm00001d010612_T001|protein_coding||c.-4138A>T|||||4138|,A|upstream_gene_variant|MODIFIER|Zm00001d010613|Zm00001d010613|transcript|Zm00001d010613_T002|protein_coding||c.-517A>T|||||274|,A|upstream_gene_variant|MODIFIER|Zm00001d010613|Zm00001d010613|transcript|Zm00001d010613_T001|protein_coding||c.-858A>T|||||338|,A|i…	Zm00001d010612
	Crossings_PR	chr8.S_128489936	8	132361695	3.0947e-08	0.10371	G	A	PR	GT	PR;ANN=A|downstream_gene_variant|MODIFIER|Zm00001d010892|Zm00001d010892|transcript|Zm00001d010892_T013|protein_coding||c.*634G>A|||||346|,A|downstream_gene_variant|MODIFIER|Zm00001d010892|Zm00001d010892|transcript|Zm00001d010892_T002|protein_coding||c.*3943G>A|||||387|,A|downstream_gene_variant|MODIFIER|Zm00001d010892|Zm00001d010892|transcript|Zm00001d010892_T003|protein_coding||c.*4057G>A|||||38…	Zm00001d010892
	Crossings_PR	chr8.S_135453367	8	139409571	1.9679e-08	0.10648	C	A	PR	GT	PR;ANN=A|synonymous_variant|LOW|Zm00001d011117|Zm00001d011117|transcript|Zm00001d011117_T001|protein_coding|1/4|c.949C>A|p.Arg317Arg|963/1833|949/1653|317/550||,A|upstream_gene_variant|MODIFIER|Zm00001d011115|Zm00001d011115|transcript|Zm00001d011115_T001|protein_coding||c.-4173G>T|||||4173|,A|upstream_gene_variant|MODIFIER|Zm00001d011118|Zm00001d011118|transcript|Zm00001d011118_T001|protein_codin…	Zm00001d011117
	Crossings_PR	chr8.S_142500675	8	146694008	5.3937e-08	0.14251	T	A	PR	GT	PR;ANN=A|5_prime_UTR_variant|MODIFIER|Zm00001d011325|Zm00001d011325|transcript|Zm00001d011325_T001|protein_coding|1/5|c.-174A>T|||||174|	Zm00001d011325
	Crossings_PR	chr8.S_152112334	8	156763516	1.0878e-07	0.18492	C	T	PR	GT	PR;ANN=T|missense_variant|MODERATE|Helminthosporium_turcicum_resistanceN1|Zm00001d011629|transcript|Zm00001d011629_T001|protein_coding|1/3|c.206C>T|p.Tyr69Phe|206/2133|206/1953|69/650||WARNING_REF_DOES_NOT_MATCH_GENOME	Zm00001d011629
	Crossings_PR	chr8.S_164362878	8	169369216	5.7318e-08	0.1829	T	A	PR	GT	PR;ANN=A|synonymous_variant|LOW|Zm00001d012166|Zm00001d012166|transcript|Zm00001d012166_T002|protein_coding|2/13|c.609A>T|p.Asp203Asp|962/3724|609/2847|203/948||WARNING_REF_DOES_NOT_MATCH_GENOME,A|synonymous_variant|LOW|Zm00001d012166|Zm00001d012166|transcript|Zm00001d012166_T003|protein_coding|1/12|c.609A>T|p.Asp203Asp|1055/3587|609/2847|203/948||WARNING_REF_DOES_NOT_MATCH_GENOME,A|5_prime_UTR_v…	Zm00001d012166
	Crossings_PR	chr8.S_169911962	8	175094429	3.0456e-07	0.09407	C	G	PR	GT	PR;ANN=G|upstream_gene_variant|MODIFIER|Zm00001d012473|Zm00001d012473|transcript|Zm00001d012473_T001|protein_coding||c.-53C>G|||||53|,G|intergenic_region|MODIFIER|Zm00001d012472-Zm00001d012473|Zm00001d012472-Zm00001d012473|intergenic_region|Zm00001d012472-Zm00001d012473|||n.175094429C>G||||||	Zm00001d012473
	Crossings_PR	chr9.S_1020364	9	650285	7.6725e-08	0.105	C	T	PR	GT	PR;ANN=T|upstream_gene_variant|MODIFIER|Zm00001d044730|Zm00001d044730|transcript|Zm00001d044730_T001|protein_coding||c.-468G>A|||||383|,T|upstream_gene_variant|MODIFIER|Zm00001d044731|Zm00001d044731|transcript|Zm00001d044731_T001|protein_coding||c.-308C>T|||||308|,T|intergenic_region|MODIFIER|Zm00001d044730-Zm00001d044731|Zm00001d044730-Zm00001d044731|intergenic_region|Zm00001d044730-Zm00001d0447…	Zm00001d044730
	Crossings_PR	chr9.S_6492004	9	6097208	1.3252e-07	0.10952	C	A	PR	GT	PR;ANN=A|3_prime_UTR_variant|MODIFIER|Zm00001d044874|Zm00001d044874|transcript|Zm00001d044874_T001|protein_coding|2/2|c.*109C>A|||||109|	Zm00001d044874
	Crossings_PR	chr9.S_11532992	9	10945010	7.738e-07	0.21873	G	A	PR	GT	PR;ANN=A|5_prime_UTR_premature_start_codon_gain_variant|LOW|AP2-EREBP-transcription_factor_160|Zm00001d045044|transcript|Zm00001d045044_T001|protein_coding|1/2|c.-109C>T||||||,A|5_prime_UTR_variant|MODIFIER|AP2-EREBP-transcription_factor_160|Zm00001d045044|transcript|Zm00001d045044_T001|protein_coding|1/2|c.-109C>T|||||109|,A|upstream_gene_variant|MODIFIER|Zm00001d027055|Zm00001d027055|transcript…	Zm00001d045044
	Crossings_PR	chr9.S_19230195	9	19135907	3.2545e-07	0.12006	A	C	PR	GT	PR;ANN=C|3_prime_UTR_variant|MODIFIER|Zm00001d045334|Zm00001d045334|transcript|Zm00001d045334_T001|protein_coding|3/3|c.*62A>C|||||62|,C|3_prime_UTR_variant|MODIFIER|Zm00001d045334|Zm00001d045334|transcript|Zm00001d045334_T002|protein_coding|2/2|c.*62A>C|||||62|,C|downstream_gene_variant|MODIFIER|Zm00001d045335|Zm00001d045335|transcript|Zm00001d045335_T003|protein_coding||c.*1473T>G|||||1473|,C|d…	Zm00001d045334
	Crossings_PR	chr9.S_19230197	9	19135909	2.629e-07	0.12006	G	A	PR	GT	PR;ANN=A|3_prime_UTR_variant|MODIFIER|Zm00001d045334|Zm00001d045334|transcript|Zm00001d045334_T001|protein_coding|3/3|c.*64G>A|||||64|,A|3_prime_UTR_variant|MODIFIER|Zm00001d045334|Zm00001d045334|transcript|Zm00001d045334_T002|protein_coding|2/2|c.*64G>A|||||64|,A|downstream_gene_variant|MODIFIER|Zm00001d045335|Zm00001d045335|transcript|Zm00001d045335_T003|protein_coding||c.*1471C>T|||||1471|,A|d…	Zm00001d045334
	Crossings_PR	chr9.S_20752605	9	20538545	1.42e-09	0.15147	C	T	PR	GT	PR;ANN=T|3_prime_UTR_variant|MODIFIER|Zm00001d045396|Zm00001d045396|transcript|Zm00001d045396_T001|protein_coding|1/1|c.*67C>T|||||67|,T|downstream_gene_variant|MODIFIER|Zm00001d045395|Zm00001d045395|transcript|Zm00001d045395_T001|protein_coding||c.*3885C>T|||||3507|	Zm00001d045396
	Crossings_PR	chr9.S_23279177	9	23152414	6.3923e-07	0.0896	A	G	PR	GT	PR;ANN=G|synonymous_variant|LOW|NAC-transcription_factor_86|Zm00001d045463|transcript|Zm00001d045463_T003|protein_coding|4/4|c.14T>C|p.Thr5Thr|360/860|14/198|5/65||WARNING_REF_DOES_NOT_MATCH_GENOME,G|3_prime_UTR_variant|MODIFIER|NAC-transcription_factor_86|Zm00001d045463|transcript|Zm00001d045463_T001|protein_coding|5/5|c.*64T>C|||||64|WARNING_REF_DOES_NOT_MATCH_GENOME,G|3_prime_UTR_variant|MODIF…	Zm00001d045463
	Crossings_PR	chr9.S_25260948	9	25253628	4.5958e-07	0.08863	G	A	PR	GT	PR;ANN=A|upstream_gene_variant|MODIFIER|Zm00001d045517|Zm00001d045517|transcript|Zm00001d045517_T001|protein_coding||c.-1226C>T|||||1100|,A|upstream_gene_variant|MODIFIER|Zm00001d045519|Zm00001d045519|transcript|Zm00001d045519_T002|protein_coding||c.-4096G>A|||||4048|,A|upstream_gene_variant|MODIFIER|Zm00001d045519|Zm00001d045519|transcript|Zm00001d045519_T001|protein_coding||c.-4096G>A|||||4048|…	Zm00001d045517
	Crossings_PR	chr9.S_27959644	9	28037311	1.9118e-07	0.09102	C	A	PR	GT	PR;ANN=A|upstream_gene_variant|MODIFIER|Zm00001d045597|Zm00001d045597|transcript|Zm00001d045597_T024|protein_coding||c.-1753G>T|||||1169|,A|upstream_gene_variant|MODIFIER|Zm00001d045597|Zm00001d045597|transcript|Zm00001d045597_T043|protein_coding||c.-4574G>T|||||4454|,A|intron_variant|MODIFIER|Zm00001d045597|Zm00001d045597|transcript|Zm00001d045597_T016|protein_coding|9/25|c.571+154G>T||||||,A|in…	Zm00001d045597
	Crossings_PR	chr9.S_27960504	9	28038171	1.9486e-07	0.09061	G	A	PR	GT	PR;ANN=A|splice_region_variant|LOW|Zm00001d045597|Zm00001d045597|transcript|Zm00001d045597_T021|protein_coding|5/25|c.-441C>T||||||,A|5_prime_UTR_variant|MODIFIER|Zm00001d045597|Zm00001d045597|transcript|Zm00001d045597_T019|protein_coding|2/21|c.-256C>T|||||640|,A|5_prime_UTR_variant|MODIFIER|Zm00001d045597|Zm00001d045597|transcript|Zm00001d045597_T021|protein_coding|5/25|c.-441C>T|||||1362|,A|up…	Zm00001d045597
	Crossings_PR	chr9.S_30644697	9	30776753	1.3266e-07	0.09554	G	C	PR	GT	PR;ANN=C|intron_variant|MODIFIER|Zm00001d045644|Zm00001d045644|transcript|Zm00001d045644_T001|protein_coding|1/2|c.816+662G>C||||||	Zm00001d045644
	Crossings_PR	chr9.S_35303900	9	36771271	7.1627e-08	0.09781	G	A	PR	GT	PR;ANN=A|intergenic_region|MODIFIER|Zm00001d045745-Zm00001d045746|Zm00001d045745-Zm00001d045746|intergenic_region|Zm00001d045745-Zm00001d045746|||n.36771271G>A||||||	Zm00001d045745-Zm00001d045746
	Crossings_PR	chr9.S_35381654	9	36848879	1.3996e-07	0.09378	T	C	PR	GT	PR;ANN=C|intergenic_region|MODIFIER|Zm00001d045745-Zm00001d045746|Zm00001d045745-Zm00001d045746|intergenic_region|Zm00001d045745-Zm00001d045746|||n.36848879T>C||||||	Zm00001d045745-Zm00001d045746
	Crossings_PR	chr9.S_56422353	9	73803283	1.553e-08	0.11101	C	T	PR	GT	PR;ANN=T|intron_variant|MODIFIER|Zm00001d046234|Zm00001d046234|transcript|Zm00001d046234_T001|protein_coding|2/9|c.137+10G>A||||||,T|intron_variant|MODIFIER|Zm00001d046234|Zm00001d046234|transcript|Zm00001d046234_T002|protein_coding|2/9|c.137+10G>A||||||	Zm00001d046234
	Crossings_PR	chr9.S_57011787	9	73249930	8.8421e-09	0.11305	C	A	PR	GT	PR;ANN=A|missense_variant|MODERATE|multidrug_resistance_protein_associated1|Zm00001d046226|transcript|Zm00001d046226_T002|protein_coding|2/12|c.406G>T|p.His136Tyr|572/5103|406/4482|136/1493||WARNING_REF_DOES_NOT_MATCH_GENOME,A|missense_variant|MODERATE|multidrug_resistance_protein_associated1|Zm00001d046226|transcript|Zm00001d046226_T001|protein_coding|2/11|c.406G>T|p.His136Tyr|453/5070|406/2391|…	Zm00001d046226
	Crossings_PR	chr9.S_57099516	9	73158435	5.1271e-10	0.13359	C	T	PR	GT	PR;ANN=T|intron_variant|MODIFIER|Zm00001d046225|Zm00001d046225|transcript|Zm00001d046225_T001|protein_coding|5/5|c.*260+294G>A||||||	Zm00001d046225
	Crossings_PR	chr9.S_57099525	9	73158426	6.6424e-11	0.14849	A	G	PR	GT	PR;ANN=G|intron_variant|MODIFIER|Zm00001d046225|Zm00001d046225|transcript|Zm00001d046225_T001|protein_coding|5/5|c.*260+303T>C||||||	Zm00001d046225
	Crossings_PR	chr9.S_57132287	9	73125670	2.0103e-11	0.15758	T	C	PR	GT	PR;ANN=C|intergenic_region|MODIFIER|Homeobox-transcription_factor_21-Zm00001d046225|Zm00001d046223-Zm00001d046225|intergenic_region|Zm00001d046223-Zm00001d046225|||n.73125670T>C||||||	Zm00001d046223-Zm00001d046225
	Crossings_PR	chr9.S_57136112	9	73121845	1.7009e-10	0.14176	G	A	PR	GT	PR;ANN=A|intergenic_region|MODIFIER|Homeobox-transcription_factor_21-Zm00001d046225|Zm00001d046223-Zm00001d046225|intergenic_region|Zm00001d046223-Zm00001d046225|||n.73121845G>A||||||	Zm00001d046223-Zm00001d046225
	Crossings_PR	chr9.S_64030609	9	65972357	2.3654e-07	0.09338	T	G	PR	GT	PR;ANN=G|3_prime_UTR_variant|MODIFIER|Zm00001d046136|Zm00001d046136|transcript|Zm00001d046136_T002|protein_coding|3/3|c.*396A>C|||||396|WARNING_REF_DOES_NOT_MATCH_GENOME,G|3_prime_UTR_variant|MODIFIER|Zm00001d046136|Zm00001d046136|transcript|Zm00001d046136_T003|protein_coding|2/2|c.*1333A>C|||||1405|WARNING_REF_DOES_NOT_MATCH_GENOME,G|3_prime_UTR_variant|MODIFIER|Zm00001d046136|Zm00001d046136|tra…	Zm00001d046136
	Crossings_PR	chr9.S_74072351	9	77153788	5.6652e-08	0.09827	C	G	PR	GT	PR;ANN=G|missense_variant|MODERATE|Zm00001d046261|Zm00001d046261|transcript|Zm00001d046261_T002|protein_coding|3/3|c.917C>G|p.Ala306Gly|994/1324|917/954|306/317||,G|downstream_gene_variant|MODIFIER|Zm00001d046262|Zm00001d046262|transcript|Zm00001d046262_T001|protein_coding||c.*3309G>C|||||3309|,G|intron_variant|MODIFIER|Zm00001d046261|Zm00001d046261|transcript|Zm00001d046261_T001|protein_coding|2…	Zm00001d046261
	Crossings_PR	chr9.S_74072361	9	77153798	5.6652e-08	0.09827	C	T	PR	GT	PR;ANN=T|synonymous_variant|LOW|Zm00001d046261|Zm00001d046261|transcript|Zm00001d046261_T002|protein_coding|3/3|c.927C>T|p.Ser309Ser|1004/1324|927/954|309/317||,T|downstream_gene_variant|MODIFIER|Zm00001d046262|Zm00001d046262|transcript|Zm00001d046262_T001|protein_coding||c.*3299G>A|||||3299|,T|intron_variant|MODIFIER|Zm00001d046261|Zm00001d046261|transcript|Zm00001d046261_T001|protein_coding|2/2…	Zm00001d046261
	Crossings_PR	chr9.S_74319144	9	77374958	4.0067e-08	0.10817	T	G	PR	GT	PR;ANN=G|missense_variant|MODERATE|Zm00001d046274|Zm00001d046274|transcript|Zm00001d046274_T002|protein_coding|3/4|c.491A>C|p.Tyr164Ser|491/1341|491/900|164/299||,G|missense_variant|MODERATE|Zm00001d046274|Zm00001d046274|transcript|Zm00001d046274_T001|protein_coding|2/3|c.146A>C|p.Tyr49Ser|215/1065|146/555|49/184||,G|missense_variant|MODERATE|Zm00001d046274|Zm00001d046274|transcript|Zm00001d04627…	Zm00001d046274
	Crossings_PR	chr9.S_77620008	9	80705863	2.107e-08	0.10928	G	A	PR	GT	PR;ANN=A|intergenic_region|MODIFIER|Zm00001d046330-Zm00001d046331|Zm00001d046330-Zm00001d046331|intergenic_region|Zm00001d046330-Zm00001d046331|||n.80705863G>A||||||	Zm00001d046330-Zm00001d046331
	Crossings_PR	chr9.S_89453983	9	92851728	3.4338e-13	0.18412	A	G	PR	GT	PR;ANN=G|downstream_gene_variant|MODIFIER|Zm00001d046501|Zm00001d046501|transcript|Zm00001d046501_T001|protein_coding||c.*823T>C|||||599|,G|intergenic_region|MODIFIER|Zm00001d046500-Zm00001d046501|Zm00001d046500-Zm00001d046501|intergenic_region|Zm00001d046500-Zm00001d046501|||n.92851728A>G||||||	Zm00001d046501
	Crossings_PR	chr9.S_99437786	9	102880979	2.0608e-08	0.1067	G	T	PR	GT	PR;ANN=T|intron_variant|MODIFIER|Zm00001d046700|Zm00001d046700|transcript|Zm00001d046700_T002|protein_coding|1/6|c.121+158G>T||||||,T|intron_variant|MODIFIER|Zm00001d046700|Zm00001d046700|transcript|Zm00001d046700_T001|protein_coding|1/6|c.121+158G>T||||||,T|intron_variant|MODIFIER|Zm00001d046700|Zm00001d046700|transcript|Zm00001d046700_T003|protein_coding|1/5|c.121+158G>T||||||,T|intron_variant|…	Zm00001d046700
	Crossings_PR	chr9.S_100308993	9	103761481	1.6079e-07	0.15686	A	G	PR	GT	PR;ANN=G|downstream_gene_variant|MODIFIER|Zm00001d046728|Zm00001d046728|transcript|Zm00001d046728_T001|protein_coding||c.*4061A>G|||||4061|,G|downstream_gene_variant|MODIFIER|Zm00001d046729|Zm00001d046729|transcript|Zm00001d046729_T001|protein_coding||c.*897T>C|||||897|,G|intergenic_region|MODIFIER|Zm00001d046728-Zm00001d046729|Zm00001d046728-Zm00001d046729|intergenic_region|Zm00001d046728-Zm0000…	Zm00001d046728
	Crossings_PR	chr9.S_100421708	9	103876901	1.4328e-07	0.16583	C	T	PR	GT	PR;ANN=T|upstream_gene_variant|MODIFIER|Zm00001d046733|Zm00001d046733|transcript|Zm00001d046733_T001|protein_coding||c.-479G>A|||||479|WARNING_TRANSCRIPT_INCOMPLETE,T|downstream_gene_variant|MODIFIER|Zm00001d046732|Zm00001d046732|transcript|Zm00001d046732_T001|protein_coding||c.*1417C>T|||||1417|WARNING_TRANSCRIPT_INCOMPLETE,T|downstream_gene_variant|MODIFIER|Zm00001d046735|Zm00001d046735|transcr…	Zm00001d046733
	Crossings_PR	chr9.S_122943584	9	124885243	4.0227e-12	0.17538	C	T	PR	GT	PR;ANN=T|downstream_gene_variant|MODIFIER|Zm00001d047268|Zm00001d047268|transcript|Zm00001d047268_T001|protein_coding||c.*830G>A|||||830|,T|intergenic_region|MODIFIER|Zm00001d047267-Zm00001d047268|Zm00001d047267-Zm00001d047268|intergenic_region|Zm00001d047267-Zm00001d047268|||n.124885243C>T||||||	Zm00001d047268
	Crossings_PR	chr9.S_124435090	9	126488174	4.6319e-07	0.11111	A	G	PR	GT	PR;ANN=G|intergenic_region|MODIFIER|Zm00001d047318-Zm00001d047320|Zm00001d047318-Zm00001d047320|intergenic_region|Zm00001d047318-Zm00001d047320|||n.126488174A>G||||||	Zm00001d047318-Zm00001d047320
	Crossings_PR	chr9.S_126936139	9	128992584	3.4768e-09	0.12896	T	C	PR	GT	PR;ANN=C|missense_variant|MODERATE|umc95|Zm00001d047402|transcript|Zm00001d047402_T001|protein_coding|8/8|c.1592T>C|p.Val531Ala|1592/1838|1592/1617|531/538||,C|downstream_gene_variant|MODIFIER|Zm00001d047403|Zm00001d047403|transcript|Zm00001d047403_T001|protein_coding||c.*3045A>G|||||2575|,C|downstream_gene_variant|MODIFIER|Zm00001d047403|Zm00001d047403|transcript|Zm00001d047403_T002|protein_codi…	Zm00001d047402
	Crossings_PR	chr9.S_136788156	9	139371738	2.7589e-07	0.10868	A	G	PR	GT	PR;ANN=G|5_prime_UTR_variant|MODIFIER|Zm00001d047690|Zm00001d047690|transcript|Zm00001d047690_T001|protein_coding|1/6|c.-1847A>G|||||2387|,G|5_prime_UTR_variant|MODIFIER|Zm00001d047690|Zm00001d047690|transcript|Zm00001d047690_T002|protein_coding|1/5|c.-1798A>G|||||2387|,G|5_prime_UTR_variant|MODIFIER|Zm00001d047690|Zm00001d047690|transcript|Zm00001d047690_T003|protein_coding|1/5|c.-2044A>G|||||23…	Zm00001d047690
	Crossings_PR	chr9.S_140361137	9	143031871	5.1063e-07	0.12373	C	T	PR	GT	PR;ANN=T|5_prime_UTR_variant|MODIFIER|Zm00001d047842|Zm00001d047842|transcript|Zm00001d047842_T003|protein_coding|1/14|c.-323G>A|||||917|,T|5_prime_UTR_variant|MODIFIER|Zm00001d047842|Zm00001d047842|transcript|Zm00001d047842_T002|protein_coding|1/13|c.-1200G>A|||||4174|,T|5_prime_UTR_variant|MODIFIER|Zm00001d047842|Zm00001d047842|transcript|Zm00001d047842_T004|protein_coding|1/14|c.-323G>A|||||91…	Zm00001d047842
	Crossings_PR	chr9.S_142206958	9	144885344	1.3112e-12	0.19844	T	C	PR	GT	PR;ANN=C|3_prime_UTR_variant|MODIFIER|Zm00001d047906|Zm00001d047906|transcript|Zm00001d047906_T001|protein_coding|7/7|c.*42T>C|||||42|,C|3_prime_UTR_variant|MODIFIER|Zm00001d047906|Zm00001d047906|transcript|Zm00001d047906_T003|protein_coding|9/9|c.*42T>C|||||42|,C|3_prime_UTR_variant|MODIFIER|Zm00001d047906|Zm00001d047906|transcript|Zm00001d047906_T004|protein_coding|9/9|c.*42T>C|||||42|,C|3_prim…	Zm00001d047906
	Crossings_PR	chr9.S_143191328	9	145916938	4.4518e-08	0.1727	T	A	PR	GT	PR;ANN=A|downstream_gene_variant|MODIFIER|Zm00001d047944|Zm00001d047944|transcript|Zm00001d047944_T001|protein_coding||c.*69T>A|||||69|,A|intergenic_region|MODIFIER|Zm00001d047944-Zm00001d047945|Zm00001d047944-Zm00001d047945|intergenic_region|Zm00001d047944-Zm00001d047945|||n.145916938T>A||||||	Zm00001d047944
	Crossings_PR	chr9.S_149045253	9	152172363	4.6973e-07	0.16654	A	C	PR	GT	PR;ANN=C|upstream_gene_variant|MODIFIER|Zm00001d048193|Zm00001d048193|transcript|Zm00001d048193_T002|protein_coding||c.-1772T>G|||||1740|,C|upstream_gene_variant|MODIFIER|Zm00001d048193|Zm00001d048193|transcript|Zm00001d048193_T001|protein_coding||c.-1772T>G|||||1689|,C|intron_variant|MODIFIER|GNAT-transcription_factor_36|Zm00001d048194|transcript|Zm00001d048194_T001|protein_coding|6/6|c.579+45T>…	Zm00001d048193
	Crossings_PR	chr9.S_150895417	9	154133317	4.8749e-07	0.15844	A	G	PR	GT	PR;ANN=G|synonymous_variant|LOW|Zm00001d048299|Zm00001d048299|transcript|Zm00001d048299_T002|protein_coding|4/7|c.306T>C|p.Asn102Asn|378/1508|306/1161|102/386||WARNING_REF_DOES_NOT_MATCH_GENOME,G|synonymous_variant|LOW|Zm00001d048299|Zm00001d048299|transcript|Zm00001d048299_T003|protein_coding|4/9|c.306T>C|p.Asn102Asn|368/2252|306/819|102/272||WARNING_REF_DOES_NOT_MATCH_GENOME,G|upstream_gene_var…	Zm00001d048299
	Crossings_PR	chr9.S_153958976	9	157107502	3.6469e-07	0.08576	C	T	PR	GT	PR;ANN=T|synonymous_variant|LOW|NAC-transcription_factor_57|Zm00001d048493|transcript|Zm00001d048493_T003|protein_coding|5/7|c.1230G>A|p.Lys410Lys|1789/2800|1230/2064|410/687||,T|synonymous_variant|LOW|NAC-transcription_factor_57|Zm00001d048493|transcript|Zm00001d048493_T004|protein_coding|9/11|c.1230G>A|p.Lys410Lys|2899/3910|1230/2064|410/687||,T|synonymous_variant|LOW|NAC-transcription_factor_5…	Zm00001d048493
	Crossings_PR	chr9.S_155531150	9	158611851	8.017e-09	0.15496	G	C	PR	GT	PR;ANN=C|intergenic_region|MODIFIER|Zm00001d048553-Zm00001d048554|Zm00001d048553-Zm00001d048554|intergenic_region|Zm00001d048553-Zm00001d048554|||n.158611851G>C||||||	Zm00001d048553-Zm00001d048554
	Crossings_PR	chr10.S_766332	10	269957	1.5736e-10	0.29494	C	T	PR	GT	PR;ANN=T|3_prime_UTR_variant|MODIFIER|Zm00001d023211|Zm00001d023211|transcript|Zm00001d023211_T002|protein_coding|3/6|c.*101G>A|||||101|,T|downstream_gene_variant|MODIFIER|Zm00001d023035|Zm00001d023035|transcript|Zm00001d023035_T001|lincRNA||n.*1260G>A|||||1260|,T|intron_variant|MODIFIER|Zm00001d023211|Zm00001d023211|transcript|Zm00001d023211_T001|protein_coding|3/4|c.189+164G>A||||||	Zm00001d023211
	Crossings_PR	chr10.S_21803425	10	22305963	7.1258e-08	0.09796	G	A	PR	GT	PR;ANN=A|intergenic_region|MODIFIER|Zm00001d023803-Zm00001d023804|Zm00001d023803-Zm00001d023804|intergenic_region|Zm00001d023803-Zm00001d023804|||n.22305963G>A||||||	Zm00001d023803-Zm00001d023804
	Crossings_PR	chr10.S_58453544	B73V4_ctg150	1299068	9.5276e-08	0.09514
	Crossings_PR	chr10.S_59016816	B73V4_ctg150	728473	1.1606e-09	0.20508
	Crossings_PR	chr10.S_59140923	B73V4_ctg150	598932	2.6922e-07	0.0885
	Crossings_PR	chr10.S_59439341	B73V4_ctg150	271768	1.0443e-07	0.09412
	Crossings_PR	chr10.S_71283156	10	70419929	1.5756e-07	0.0915	C	T	PR	GT	PR;ANN=T|5_prime_UTR_variant|MODIFIER|HIP|Zm00001d024424|transcript|Zm00001d024424_T001|protein_coding|1/2|c.-14G>A|||||14|	Zm00001d024424
	Crossings_PR	chr10.S_74952577	10	74204554	1.3736e-08	0.10966	T	C	PR	GT	PR;ANN=C|intergenic_region|MODIFIER|Zm00001d024497-Zm00001d024498|Zm00001d024497-Zm00001d024498|intergenic_region|Zm00001d024497-Zm00001d024498|||n.74204554T>C||||||	Zm00001d024497-Zm00001d024498
	Crossings_PR	chr10.S_74955311	10	74207288	1.5026e-08	0.11049	G	C	PR	GT	PR;ANN=C|intergenic_region|MODIFIER|Zm00001d024497-Zm00001d024498|Zm00001d024497-Zm00001d024498|intergenic_region|Zm00001d024497-Zm00001d024498|||n.74207288G>C||||||	Zm00001d024497-Zm00001d024498
	Crossings_PR	chr10.S_74956577	10	74208554	1.6086e-08	0.11007	T	C	PR	GT	PR;ANN=C|intergenic_region|MODIFIER|Zm00001d024497-Zm00001d024498|Zm00001d024497-Zm00001d024498|intergenic_region|Zm00001d024497-Zm00001d024498|||n.74208554T>C||||||	Zm00001d024497-Zm00001d024498
	Crossings_PR	chr10.S_79920684	10	79342714	7.8093e-09	0.113	C	T	PR	GT	PR;ANN=T|intergenic_region|MODIFIER|Zm00001d024585-Zm00001d024586|Zm00001d024585-Zm00001d024586|intergenic_region|Zm00001d024585-Zm00001d024586|||n.79342714C>T||||||	Zm00001d024585-Zm00001d024586
	Crossings_PR	chr10.S_82274503	10	82089844	2.033e-07	0.09329	C	T	PR	GT	PR;ANN=T|intergenic_region|MODIFIER|Zm00001d024648-Zm00001d024651|Zm00001d024648-Zm00001d024651|intergenic_region|Zm00001d024648-Zm00001d024651|||n.82089844C>T||||||	Zm00001d024648-Zm00001d024651
	Crossings_PR	chr10.S_93438205	10	93696169	7.5751e-10	0.12894	A	G	PR	GT	PR;ANN=G|upstream_gene_variant|MODIFIER|Zm00001d024900|Zm00001d024900|transcript|Zm00001d024900_T001|protein_coding||c.-977T>C|||||977|,G|intergenic_region|MODIFIER|Zm00001d024900-Zm00001d024902|Zm00001d024900-Zm00001d024902|intergenic_region|Zm00001d024900-Zm00001d024902|||n.93696169A>G||||||	Zm00001d024900
	Crossings_PR	chr10.S_106269889	10	106986299	1.7812e-07	0.15305	G	A	PR	GT	PR;ANN=A|intergenic_region|MODIFIER|Zm00001d025160-Zm00001d023153|Zm00001d025160-Zm00001d023153|intergenic_region|Zm00001d025160-Zm00001d023153|||n.106986299G>A||||||	Zm00001d025160-Zm00001d023153
	Crossings_PR	chr10.S_108357338	10	109116624	8.5576e-09	0.11829	T	C	PR	GT	PR;ANN=C|upstream_gene_variant|MODIFIER|bHLH-transcription_factor_100|Zm00001d025205|transcript|Zm00001d025205_T001|protein_coding||c.-1356T>C|||||1356|,C|intergenic_region|MODIFIER|Zm00001d025204-bHLH-transcription_factor_100|Zm00001d025204-Zm00001d025205|intergenic_region|Zm00001d025204-Zm00001d025205|||n.109116624T>C||||||	Zm00001d025205
	Crossings_PR	chr10.S_108688074			9.8582e-14	0.19609
	Crossings_PR	chr10.S_128012327	10	129134978	6.3836e-08	0.1267	C	T	PR	GT	PR;ANN=T|5_prime_UTR_variant|MODIFIER|Zm00001d025774|Zm00001d025774|transcript|Zm00001d025774_T003|protein_coding|1/4|c.-114G>A|||||114|,T|5_prime_UTR_variant|MODIFIER|Zm00001d025774|Zm00001d025774|transcript|Zm00001d025774_T001|protein_coding|1/4|c.-344G>A|||||14263|,T|5_prime_UTR_variant|MODIFIER|Zm00001d025774|Zm00001d025774|transcript|Zm00001d025774_T002|protein_coding|1/5|c.-114G>A|||||114|,…	Zm00001d025774
	Crossings_PR	chr10.S_130723163	10	131917018	2.749e-07	0.10783	A	T	PR	GT	PR;ANN=T|5_prime_UTR_variant|MODIFIER|MYB-transcription_factor_132|Zm00001d025864|transcript|Zm00001d025864_T001|protein_coding|1/3|c.-11T>A|||||11|,T|5_prime_UTR_variant|MODIFIER|MYB-transcription_factor_132|Zm00001d025864|transcript|Zm00001d025864_T004|protein_coding|1/3|c.-58T>A|||||58|,T|upstream_gene_variant|MODIFIER|MYB-transcription_factor_132|Zm00001d025864|transcript|Zm00001d025864_T002|…	Zm00001d025864
	Crossings_PR	chr10.S_138487599	10	139806501	3.4024e-07	0.08623	G	A	PR	GT	PR;ANN=A|synonymous_variant|LOW|inhibitor_of_striate1|Zm00001d026148|transcript|Zm00001d026148_T002|protein_coding|1/3|c.165C>T|p.Ala55Ala|165/1332|165/1332|55/443||,A|synonymous_variant|LOW|inhibitor_of_striate1|Zm00001d026148|transcript|Zm00001d026148_T001|protein_coding|1/2|c.165C>T|p.Ala55Ala|165/1876|165/357|55/118||,A|3_prime_UTR_variant|MODIFIER|Zm00001d026149|Zm00001d026149|transcript|Zm0…	Zm00001d026148
	Crossings_PR	chr10.S_138594043	10	139913109	7.9573e-07	0.08059	G	A	PR	GT	PR;ANN=A|upstream_gene_variant|MODIFIER|Zm00001d026153|Zm00001d026153|transcript|Zm00001d026153_T001|protein_coding||c.-4448G>A|||||4448|,A|upstream_gene_variant|MODIFIER|Zm00001d026153|Zm00001d026153|transcript|Zm00001d026153_T002|protein_coding||c.-5474G>A|||||4875|,A|intron_variant|MODIFIER|Zm00001d026152|Zm00001d026152|transcript|Zm00001d026152_T001|protein_coding|2/2|c.116-302G>A||||||	Zm00001d026153
	Crossings_PR	chr10.S_141951134	10	142747857	2.8002e-07	0.09029	G	A	PR	GT	PR;ANN=A|5_prime_UTR_variant|MODIFIER|Zm00001d026280|Zm00001d026280|transcript|Zm00001d026280_T001|protein_coding|1/14|c.-358C>T|||||358|,A|5_prime_UTR_variant|MODIFIER|Zm00001d026280|Zm00001d026280|transcript|Zm00001d026280_T002|protein_coding|1/13|c.-358C>T|||||358|,A|5_prime_UTR_variant|MODIFIER|Zm00001d026280|Zm00001d026280|transcript|Zm00001d026280_T004|protein_coding|1/13|c.-358C>T|||||358|…	Zm00001d026280
	Crossings_PR	chr10.S_142207632	10	143002520	2.9895e-07	0.11272	G	A	PR	GT	PR;ANN=A|intergenic_region|MODIFIER|DNA_methyl_transferase2-Zm00001d026293|Zm00001d026291-Zm00001d026293|intergenic_region|Zm00001d026291-Zm00001d026293|||n.143002520G>A||||||	Zm00001d026291-Zm00001d026293
	Crossings_PR	chr10.S_146422908	10	147196505	1.2621e-07	0.09355	C	G	PR	GT	PR;ANN=G|upstream_gene_variant|MODIFIER|GRMZM2G427603|Zm00001d026498|transcript|Zm00001d026498_T001|protein_coding||c.-197G>C|||||197|,G|intergenic_region|MODIFIER|GRMZM2G427603-Zm00001d026500|Zm00001d026498-Zm00001d026500|intergenic_region|Zm00001d026498-Zm00001d026500|||n.147196505C>G||||||	Zm00001d026498
	Crossings_PR	chr10.S_146422909	10	147196506	2.0106e-08	0.10613	A	G	PR	GT	PR;ANN=G|upstream_gene_variant|MODIFIER|GRMZM2G427603|Zm00001d026498|transcript|Zm00001d026498_T001|protein_coding||c.-198T>C|||||198|,G|intergenic_region|MODIFIER|GRMZM2G427603-Zm00001d026500|Zm00001d026498-Zm00001d026500|intergenic_region|Zm00001d026498-Zm00001d026500|||n.147196506A>G||||||	Zm00001d026498
	Crossings_PR	chr10.S_146422911	10	147196508	2.0106e-08	0.10613	C	G	PR	GT	PR;ANN=G|upstream_gene_variant|MODIFIER|GRMZM2G427603|Zm00001d026498|transcript|Zm00001d026498_T001|protein_coding||c.-200G>C|||||200|,G|intergenic_region|MODIFIER|GRMZM2G427603-Zm00001d026500|Zm00001d026498-Zm00001d026500|intergenic_region|Zm00001d026498-Zm00001d026500|||n.147196508C>G||||||	Zm00001d026498
	Crossings_PR	chr10.S_146579902	10	147364915	2.537e-08	0.10377	A	G	PR	GT	PR;ANN=G|missense_variant|MODERATE|Zm00001d026510|Zm00001d026510|transcript|Zm00001d026510_T001|protein_coding|1/1|c.311T>C|p.Val104Ala|311/627|311/627|104/208||	Zm00001d026510
	Crossings_PR	chr10.S_146591399	10	147376412	1.9356e-08	0.10644	T	C	PR	GT	PR;ANN=C|synonymous_variant|LOW|Zm00001d026511|Zm00001d026511|transcript|Zm00001d026511_T041|protein_coding|17/22|c.2038A>G|p.Ala680Ala|2289/5601|2038/2076|680/691||WARNING_REF_DOES_NOT_MATCH_GENOME,C|synonymous_variant|LOW|Zm00001d026511|Zm00001d026511|transcript|Zm00001d026511_T063|protein_coding|17/23|c.2038A>G|p.Ala680Ala|2289/4955|2038/2076|680/691||WARNING_REF_DOES_NOT_MATCH_GENOME,C|synony…	Zm00001d026511
	Crossings_PR	chr10.S_146670333	10	147457759	1.8925e-07	0.09013	G	A	PR	GT	PR;ANN=A|missense_variant|MODERATE|viviparous10|Zm00001d026515|transcript|Zm00001d026515_T003|protein_coding|6/14|c.653G>A|p.Cys218Tyr|736/2393|653/2010|218/669||,A|missense_variant|MODERATE|viviparous10|Zm00001d026515|transcript|Zm00001d026515_T001|protein_coding|6/13|c.653G>A|p.Cys218Tyr|736/2356|653/1974|218/657||,A|missense_variant|MODERATE|viviparous10|Zm00001d026515|transcript|Zm00001d02651…	Zm00001d026515
	Crossings_PR	chr10.S_147000994	10	147804297	4.8295e-07	0.08388	A	G	PR	GT	PR;ANN=G|missense_variant|MODERATE|Zm00001d026532|Zm00001d026532|transcript|Zm00001d026532_T007|protein_coding|17/17|c.1628A>G|p.Asn543Ser|1793/2252|1628/1776|543/591||,G|missense_variant|MODERATE|Zm00001d026532|Zm00001d026532|transcript|Zm00001d026532_T001|protein_coding|15/15|c.1457A>G|p.Asn486Ser|1622/2081|1457/1605|486/534||,G|missense_variant|MODERATE|Zm00001d026532|Zm00001d026532|transcript…	Zm00001d026532
	Crossings_PR	chr10.S_147001078	10	147804381	4.8295e-07	0.08388	A	G	PR	GT	PR;ANN=G|missense_variant|MODERATE|Zm00001d026532|Zm00001d026532|transcript|Zm00001d026532_T007|protein_coding|17/17|c.1712A>G|p.Glu571Gly|1877/2252|1712/1776|571/591||,G|missense_variant|MODERATE|Zm00001d026532|Zm00001d026532|transcript|Zm00001d026532_T001|protein_coding|15/15|c.1541A>G|p.Glu514Gly|1706/2081|1541/1605|514/534||,G|missense_variant|MODERATE|Zm00001d026532|Zm00001d026532|transcript…	Zm00001d026532
	Crossings_PR	chr10.S_147001136	10	147804439	4.8295e-07	0.08388	C	G	PR	GT	PR;ANN=G|synonymous_variant|LOW|Zm00001d026532|Zm00001d026532|transcript|Zm00001d026532_T007|protein_coding|17/17|c.1770C>G|p.Arg590Arg|1935/2252|1770/1776|590/591||,G|synonymous_variant|LOW|Zm00001d026532|Zm00001d026532|transcript|Zm00001d026532_T001|protein_coding|15/15|c.1599C>G|p.Arg533Arg|1764/2081|1599/1605|533/534||,G|synonymous_variant|LOW|Zm00001d026532|Zm00001d026532|transcript|Zm00001d…	Zm00001d026532
	Crossings_PR	chr10.S_147004767	10	147808070	3.6675e-07	0.08616	T	C	PR	GT	PR;ANN=C|upstream_gene_variant|MODIFIER|Zm00001d026535|Zm00001d026535|transcript|Zm00001d026535_T003|protein_coding||c.-5126T>C|||||4841|,C|upstream_gene_variant|MODIFIER|Zm00001d026535|Zm00001d026535|transcript|Zm00001d026535_T001|protein_coding||c.-5126T>C|||||4838|,C|upstream_gene_variant|MODIFIER|Zm00001d026535|Zm00001d026535|transcript|Zm00001d026535_T002|protein_coding||c.-5126T>C|||||4838|…	Zm00001d026535
	Crossings_PR	chr10.S_147004779	10	147808082	4.78e-07	0.08441	T	C	PR	GT	PR;ANN=C|upstream_gene_variant|MODIFIER|Zm00001d026535|Zm00001d026535|transcript|Zm00001d026535_T003|protein_coding||c.-5114T>C|||||4829|,C|upstream_gene_variant|MODIFIER|Zm00001d026535|Zm00001d026535|transcript|Zm00001d026535_T001|protein_coding||c.-5114T>C|||||4826|,C|upstream_gene_variant|MODIFIER|Zm00001d026535|Zm00001d026535|transcript|Zm00001d026535_T002|protein_coding||c.-5114T>C|||||4826|…	Zm00001d026535
	Crossings_PR	chr10.S_147004876	10	147808179	3.0993e-07	0.08686	C	T	PR	GT	PR;ANN=T|upstream_gene_variant|MODIFIER|Zm00001d026535|Zm00001d026535|transcript|Zm00001d026535_T003|protein_coding||c.-5017C>T|||||4732|,T|upstream_gene_variant|MODIFIER|Zm00001d026535|Zm00001d026535|transcript|Zm00001d026535_T001|protein_coding||c.-5017C>T|||||4729|,T|upstream_gene_variant|MODIFIER|Zm00001d026535|Zm00001d026535|transcript|Zm00001d026535_T002|protein_coding||c.-5017C>T|||||4729|…	Zm00001d026535
	Crossings_PR	chr10.S_147121810	10	147923081	2.0094e-09	0.1216	G	C	PR	GT	PR;ANN=C|missense_variant|MODERATE|ARF-transcription_factor_29|Zm00001d026540|transcript|Zm00001d026540_T001|protein_coding|7/14|c.549C>G|p.Phe183Leu|1104/3749|549/2880|183/959||,C|missense_variant|MODERATE|ARF-transcription_factor_29|Zm00001d026540|transcript|Zm00001d026540_T002|protein_coding|6/13|c.549C>G|p.Phe183Leu|1727/4372|549/2880|183/959||,C|upstream_gene_variant|MODIFIER|ARF-transcripti…	Zm00001d026540
	Crossings_PR	chr10.S_147123244	10	147924515	1.9787e-14	0.20476	T	C	PR	GT	PR;ANN=C|5_prime_UTR_variant|MODIFIER|ARF-transcription_factor_29|Zm00001d026540|transcript|Zm00001d026540_T001|protein_coding|2/14|c.-144A>G|||||144|,C|5_prime_UTR_variant|MODIFIER|ARF-transcription_factor_29|Zm00001d026540|transcript|Zm00001d026540_T002|protein_coding|1/13|c.-144A>G|||||144|,C|5_prime_UTR_variant|MODIFIER|ARF-transcription_factor_29|Zm00001d026540|transcript|Zm00001d026540_T003…	Zm00001d026540
	Crossings_PR	chr10.S_147123268	10	147924539	1.296e-14	0.21422	C	G	PR	GT	PR;ANN=G|splice_region_variant|LOW|ARF-transcription_factor_29|Zm00001d026540|transcript|Zm00001d026540_T005|protein_coding|2/14|c.-168G>C||||||,G|splice_region_variant|LOW|ARF-transcription_factor_29|Zm00001d026540|transcript|Zm00001d026540_T016|protein_coding|2/14|c.-168G>C||||||,G|5_prime_UTR_variant|MODIFIER|ARF-transcription_factor_29|Zm00001d026540|transcript|Zm00001d026540_T001|protein_cod…	Zm00001d026540
	Crossings_PR	chr10.S_147123840	10	147925111	2.4228e-08	0.10439	A	G	PR	GT	PR;ANN=G|5_prime_UTR_variant|MODIFIER|ARF-transcription_factor_29|Zm00001d026540|transcript|Zm00001d026540_T002|protein_coding|1/13|c.-740T>C|||||740|,G|5_prime_UTR_variant|MODIFIER|ARF-transcription_factor_29|Zm00001d026540|transcript|Zm00001d026540_T003|protein_coding|1/13|c.-740T>C|||||740|,G|upstream_gene_variant|MODIFIER|ARF-transcription_factor_29|Zm00001d026540|transcript|Zm00001d026540_T0…	Zm00001d026540
	Crossings_PR	chr10.S_147124458	10	147925728	6.0332e-15	0.21383	G	T	PR	GT	PR;ANN=T|upstream_gene_variant|MODIFIER|ARF-transcription_factor_29|Zm00001d026540|transcript|Zm00001d026540_T001|protein_coding||c.-1337C>A|||||782|,T|upstream_gene_variant|MODIFIER|ARF-transcription_factor_29|Zm00001d026540|transcript|Zm00001d026540_T002|protein_coding||c.-1357C>A|||||179|,T|upstream_gene_variant|MODIFIER|ARF-transcription_factor_29|Zm00001d026540|transcript|Zm00001d026540_T003…	Zm00001d026540
	Crossings_PR	chr10.S_147124927	10	147926197	1.4516e-10	0.13963	G	T	PR	GT	PR;ANN=T|upstream_gene_variant|MODIFIER|ARF-transcription_factor_29|Zm00001d026540|transcript|Zm00001d026540_T001|protein_coding||c.-1806C>A|||||1251|,T|upstream_gene_variant|MODIFIER|ARF-transcription_factor_29|Zm00001d026540|transcript|Zm00001d026540_T002|protein_coding||c.-1826C>A|||||648|,T|upstream_gene_variant|MODIFIER|ARF-transcription_factor_29|Zm00001d026540|transcript|Zm00001d026540_T00…	Zm00001d026540
	Crossings_PR	chr10.S_147152955	10	147954921	5.4849e-07	0.08303	C	T	PR	GT	PR;ANN=T|synonymous_variant|LOW|C3H-transcription_factor_352|Zm00001d026543|transcript|Zm00001d026543_T007|protein_coding|5/7|c.636C>T|p.Tyr212Tyr|716/1281|636/948|212/315||,T|synonymous_variant|LOW|C3H-transcription_factor_352|Zm00001d026543|transcript|Zm00001d026543_T008|protein_coding|5/7|c.588C>T|p.Tyr196Tyr|668/1233|588/900|196/299||,T|synonymous_variant|LOW|C3H-transcription_factor_352|Zm00…	Zm00001d026543
	Crossings_PR	chr10.S_147256672	10	148059397	2.2436e-08	0.10461	T	C	PR	GT	PR;ANN=C|upstream_gene_variant|MODIFIER|Zm00001d026556|Zm00001d026556|transcript|Zm00001d026556_T001|protein_coding||c.-2130A>G|||||1967|,C|upstream_gene_variant|MODIFIER|Zm00001d026556|Zm00001d026556|transcript|Zm00001d026556_T002|protein_coding||c.-2130A>G|||||1967|,C|upstream_gene_variant|MODIFIER|Zm00001d026556|Zm00001d026556|transcript|Zm00001d026556_T003|protein_coding||c.-3486A>G|||||3432|…	Zm00001d026556
	Crossings_PR	chr10.S_147311444	10	148114165	2.4948e-07	0.08828	C	T	PR	GT	PR;ANN=T|synonymous_variant|LOW|Zm00001d026557|Zm00001d026557|transcript|Zm00001d026557_T001|protein_coding|1/1|c.1224C>T|p.Val408Val|1321/1892|1224/1263|408/420||,T|synonymous_variant|LOW|Zm00001d026558|Zm00001d026558|transcript|Zm00001d026558_T001|protein_coding|1/1|c.1224C>T|p.Val408Val|1224/1263|1224/1263|408/420||	Zm00001d026557
	Crossings_PR	chr10.S_147311492	10	148114213	2.4948e-07	0.08828	A	T	PR	GT	PR;ANN=T|3_prime_UTR_variant|MODIFIER|Zm00001d026557|Zm00001d026557|transcript|Zm00001d026557_T001|protein_coding|1/1|c.*9A>T|||||9|,T|downstream_gene_variant|MODIFIER|Zm00001d026558|Zm00001d026558|transcript|Zm00001d026558_T001|protein_coding||c.*9A>T|||||9|	Zm00001d026557
	Crossings_PR	chr10.S_147321536	10	148124257	3.0285e-08	0.1025	A	G	PR	GT	PR;ANN=G|synonymous_variant|LOW|Zm00001d026559|Zm00001d026559|transcript|Zm00001d026559_T001|protein_coding|1/1|c.810T>C|p.Ala270Ala|810/1866|810/1866|270/621||,G|upstream_gene_variant|MODIFIER|Zm00001d023202|Zm00001d023202|transcript|Zm00001d023202_T001|lincRNA||n.-1893A>G|||||1893|	Zm00001d026559
	Crossings_PR	chr10.S_147388673	10	148189604	2.2718e-07	0.09125	A	G	PR	GT	PR;ANN=G|3_prime_UTR_variant|MODIFIER|Zm00001d026568|Zm00001d026568|transcript|Zm00001d026568_T010|protein_coding|3/3|c.*1957T>C|||||3310|,G|downstream_gene_variant|MODIFIER|Zm00001d026569|Zm00001d026569|transcript|Zm00001d026569_T001|protein_coding||c.*802A>G|||||802|,G|intron_variant|MODIFIER|Zm00001d026568|Zm00001d026568|transcript|Zm00001d026568_T003|protein_coding|5/9|c.1702-157T>C||||||,G|i…	Zm00001d026568
	Crossings_PR	chr10.S_147392260	10	148193191	9.21e-10	0.12662	G	C	PR	GT	PR;ANN=C|missense_variant|MODERATE|Zm00001d026568|Zm00001d026568|transcript|Zm00001d026568_T003|protein_coding|1/10|c.842C>G|p.Thr281Ser|842/3748|842/1812|281/603||,C|missense_variant|MODERATE|Zm00001d026568|Zm00001d026568|transcript|Zm00001d026568_T001|protein_coding|1/8|c.842C>G|p.Thr281Ser|925/5107|842/1119|281/372||,C|missense_variant|MODERATE|Zm00001d026568|Zm00001d026568|transcript|Zm00001d…	Zm00001d026568
	Crossings_PR	chr10.S_147393370	10	148194301	1.175e-09	0.12571	G	A	PR	GT	PR;ANN=A|upstream_gene_variant|MODIFIER|Zm00001d026568|Zm00001d026568|transcript|Zm00001d026568_T003|protein_coding||c.-269C>T|||||269|,A|upstream_gene_variant|MODIFIER|Zm00001d026571|Zm00001d026571|transcript|Zm00001d026571_T001|protein_coding||c.-1379G>A|||||975|,A|upstream_gene_variant|MODIFIER|Zm00001d026568|Zm00001d026568|transcript|Zm00001d026568_T001|protein_coding||c.-269C>T|||||186|,A|up…	Zm00001d026568
	Crossings_PR	chr10.S_147393433	10	148194364	1.4594e-08	0.10815	C	A	PR	GT	PR;ANN=A|upstream_gene_variant|MODIFIER|Zm00001d026568|Zm00001d026568|transcript|Zm00001d026568_T003|protein_coding||c.-332G>T|||||332|,A|upstream_gene_variant|MODIFIER|Zm00001d026571|Zm00001d026571|transcript|Zm00001d026571_T001|protein_coding||c.-1316C>A|||||912|,A|upstream_gene_variant|MODIFIER|Zm00001d026568|Zm00001d026568|transcript|Zm00001d026568_T001|protein_coding||c.-332G>T|||||249|,A|up…	Zm00001d026568
	Crossings_PR	chr10.S_148926773	10	149704504	1.0242e-07	0.13597	G	T	PR	GT	PR;ANN=T|upstream_gene_variant|MODIFIER|Zm00001d026670|Zm00001d026670|transcript|Zm00001d026670_T001|protein_coding||c.-286C>A|||||125|,T|upstream_gene_variant|MODIFIER|Zm00001d026672|Zm00001d026672|transcript|Zm00001d026672_T001|protein_coding||c.-3192G>T|||||3192|,T|downstream_gene_variant|MODIFIER|Zm00001d026669|Zm00001d026669|transcript|Zm00001d026669_T001|protein_coding||c.*4677G>T|||||4677|…	Zm00001d026670
	Length	chr1.S_296886392	1	302370438	6.0976e-07	0.09904	C	T	PR	GT	PR;ANN=T|3_prime_UTR_variant|MODIFIER|Zm00001d034793|Zm00001d034793|transcript|Zm00001d034793_T001|protein_coding|3/3|c.*345G>A|||||345|WARNING_REF_DOES_NOT_MATCH_GENOME,T|upstream_gene_variant|MODIFIER|tRNA-Val|ENSRNA049438894|transcript|ENSRNA049438894-T1|protein_coding||c.-4801G>A|||||4801|WARNING_TRANSCRIPT_MULTIPLE_STOP_CODONS,T|upstream_gene_variant|MODIFIER|Zm00001d034792|Zm00001d034792|tr…	Zm00001d034793
	Length	chr6.S_102226945	6	105521199	7.4729e-07	0.09056	G	C	PR	GT	PR;ANN=C|3_prime_UTR_variant|MODIFIER|Zm00001d036879|Zm00001d036879|transcript|Zm00001d036879_T001|protein_coding|14/14|c.*348G>C|||||348|,C|downstream_gene_variant|MODIFIER|EIN3-binding_F-box_protein1|Zm00001d036880|transcript|Zm00001d036880_T003|protein_coding||c.*2852C>G|||||2449|,C|downstream_gene_variant|MODIFIER|EIN3-binding_F-box_protein1|Zm00001d036880|transcript|Zm00001d036880_T001|prote…	Zm00001d036879
	Crossings	chr1.S_9190628	1	9231284	1.1462e-07	0.09651	C	T	PR	GT	PR;ANN=T|missense_variant|MODERATE|Zm00001d027622|Zm00001d027622|transcript|Zm00001d027622_T001|protein_coding|2/2|c.362C>T|p.Ala121Val|595/2616|362/2079|121/692||	Zm00001d027622
	Crossings	chr1.S_22439743	1	22843470	7.6654e-08	0.10369	A	G	PR	GT	PR;ANN=G|5_prime_UTR_variant|MODIFIER|Zm00001d028094|Zm00001d028094|transcript|Zm00001d028094_T001|protein_coding|1/2|c.-411T>C|||||411|	Zm00001d028094
	Crossings	chr1.S_26329967	1	26521247	6.8647e-08	0.10201	T	C	PR	GT	PR;ANN=C|3_prime_UTR_variant|MODIFIER|Zm00001d028210|Zm00001d028210|transcript|Zm00001d028210_T001|protein_coding|12/12|c.*183T>C|||||183|,C|upstream_gene_variant|MODIFIER|Zm00001d028209|Zm00001d028209|transcript|Zm00001d028209_T001|protein_coding||c.-3752A>G|||||3752|WARNING_TRANSCRIPT_MULTIPLE_STOP_CODONS,C|downstream_gene_variant|MODIFIER|Zm00001d028211|Zm00001d028211|transcript|Zm00001d028211…	Zm00001d028210
	Crossings	chr1.S_32011312	1	32284303	1.9416e-07	0.0905	G	A	PR	GT	PR;ANN=A|intergenic_region|MODIFIER|Zm00001d028366-Zm00001d028367|Zm00001d028366-Zm00001d028367|intergenic_region|Zm00001d028366-Zm00001d028367|||n.32284303G>A||||||	Zm00001d028366-Zm00001d028367
	Crossings	chr1.S_43766182	1	44014910	5.8034e-07	0.09203	T	C	PR	GT	PR;ANN=C|downstream_gene_variant|MODIFIER|Zm00001d028713|Zm00001d028713|transcript|Zm00001d028713_T001|protein_coding||c.*2556T>C|||||2025|,C|intron_variant|MODIFIER|Zm00001d028714|Zm00001d028714|transcript|Zm00001d028714_T001|protein_coding|3/5|c.570-235A>G||||||,C|intron_variant|MODIFIER|Zm00001d028714|Zm00001d028714|transcript|Zm00001d028714_T002|protein_coding|2/3|c.33-484A>G||||||	Zm00001d028713
	Crossings	chr1.S_44804314	1	44974469	1.8307e-09	0.12802	T	C	PR	GT	PR;ANN=C|upstream_gene_variant|MODIFIER|fatty_acid_desaturase8|Zm00001d028742|transcript|Zm00001d028742_T001|protein_coding||c.-742T>C|||||601|,C|intergenic_region|MODIFIER|Zm00001d028741-fatty_acid_desaturase8|Zm00001d028741-Zm00001d028742|intergenic_region|Zm00001d028741-Zm00001d028742|||n.44974469T>C||||||	Zm00001d028742
	Crossings	chr1.S_45949499	1	46200976	5.0947e-07	0.10865	G	A	PR	GT	PR;ANN=A|splice_region_variant&intron_variant|LOW|Zm00001d028780|Zm00001d028780|transcript|Zm00001d028780_T001|protein_coding|2/3|c.375+4C>T||||||,A|upstream_gene_variant|MODIFIER|Zm00001d028779|Zm00001d028779|transcript|Zm00001d028779_T001|protein_coding||c.-3210C>T|||||3045|	Zm00001d028780
	Crossings	chr1.S_54596118	1	55238859	1.7007e-13	0.2056	A	C	PR	GT	PR;ANN=C|upstream_gene_variant|MODIFIER|ycf54_homolog|Zm00001d029027|transcript|Zm00001d029027_T001|protein_coding||c.-3111A>C|||||2979|,C|intergenic_region|MODIFIER|Zm00001d029025-ycf54_homolog|Zm00001d029025-Zm00001d029027|intergenic_region|Zm00001d029025-Zm00001d029027|||n.55238859A>C||||||	Zm00001d029027
	Crossings	chr1.S_66013043	1	67608689	2.4332e-07	0.11764	G	A	PR	GT	PR;ANN=A|missense_variant|MODERATE|Zm00001d029366|Zm00001d029366|transcript|Zm00001d029366_T003|protein_coding|5/5|c.1252G>A|p.Val418Ile|1401/1853|1252/1380|418/459||,A|missense_variant|MODERATE|Zm00001d029366|Zm00001d029366|transcript|Zm00001d029366_T002|protein_coding|7/7|c.1234G>A|p.Val412Ile|1383/1696|1234/1362|412/453||,A|downstream_gene_variant|MODIFIER|Zm00001d029366|Zm00001d029366|transcr…	Zm00001d029366
	Crossings	chr1.S_90224709	1	92227101	9.7963e-08	0.10494	A	C	PR	GT	PR;ANN=C|upstream_gene_variant|MODIFIER|Zm00001d029886|Zm00001d029886|transcript|Zm00001d029886_T001|protein_coding||c.-3118T>G|||||3008|,C|downstream_gene_variant|MODIFIER|Zm00001d029887|Zm00001d029887|transcript|Zm00001d029887_T004|protein_coding||c.*1083T>G|||||1083|,C|downstream_gene_variant|MODIFIER|Zm00001d029887|Zm00001d029887|transcript|Zm00001d029887_T001|protein_coding||c.*1083T>G|||||9…	Zm00001d029886
	Crossings	chr1.S_90843532	1	92787367	5.8313e-07	0.10515	C	T	PR	GT	PR;ANN=T|downstream_gene_variant|MODIFIER|Zm00001d029893|Zm00001d029893|transcript|Zm00001d029893_T001|protein_coding||c.*295C>T|||||295|,T|intergenic_region|MODIFIER|Zm00001d029893-Zm00001d029895|Zm00001d029893-Zm00001d029895|intergenic_region|Zm00001d029893-Zm00001d029895|||n.92787367C>T||||||	Zm00001d029893
	Crossings	chr1.S_91806573	1	93785102	1.1531e-09	0.12881	C	T	PR	GT	PR;ANN=T|upstream_gene_variant|MODIFIER|Zm00001d029912|Zm00001d029912|transcript|Zm00001d029912_T001|protein_coding||c.-1302C>T|||||1302|WARNING_TRANSCRIPT_NO_START_CODON,T|intergenic_region|MODIFIER|Zm00001d029910-Zm00001d029912|Zm00001d029910-Zm00001d029912|intergenic_region|Zm00001d029910-Zm00001d029912|||n.93785102C>T||||||	Zm00001d029912
	Crossings	chr1.S_93098440	1	95245551	4.4941e-10	0.14907	T	G	PR	GT	PR;ANN=G|intergenic_region|MODIFIER|Homeobox-transcription_factor_78-Zm00001d029937|Zm00001d029934-Zm00001d029937|intergenic_region|Zm00001d029934-Zm00001d029937|||n.95245551T>G||||||	Zm00001d029934-Zm00001d029937
	Crossings	chr1.S_128668468	1	130926729	6.2789e-08	0.09906	A	G	PR	GT	PR;ANN=G|intergenic_region|MODIFIER|Zm00001d030414-Zm00001d030419|Zm00001d030414-Zm00001d030419|intergenic_region|Zm00001d030414-Zm00001d030419|||n.130926729A>G||||||	Zm00001d030414-Zm00001d030419
	Crossings	chr1.S_140510568	1	142751335	2.4113e-08	0.10635	G	A	PR	GT	PR;ANN=A|intergenic_region|MODIFIER|hydroxycinnamoyltransferase4-Zm00001d030544|Zm00001d030542-Zm00001d030544|intergenic_region|Zm00001d030542-Zm00001d030544|||n.142751335G>A||||||	Zm00001d030542-Zm00001d030544
	Crossings	chr1.S_176633724	1	178593899	8.1945e-10	0.13216	T	A	PR	GT	PR;ANN=A|intergenic_region|MODIFIER|Zm00001d031126-Zm00001d031127|Zm00001d031126-Zm00001d031127|intergenic_region|Zm00001d031126-Zm00001d031127|||n.178593899T>A||||||	Zm00001d031126-Zm00001d031127
	Crossings	chr1.S_177881604	1	179893301	2.2238e-15	0.24896	C	T	PR	GT	PR;ANN=T|upstream_gene_variant|MODIFIER|Zm00001d031157|Zm00001d031157|transcript|Zm00001d031157_T001|protein_coding||c.-4594G>A|||||4594|,T|intergenic_region|MODIFIER|Zm00001d031157-pathogenesis_related_protein5|Zm00001d031157-Zm00001d031158|intergenic_region|Zm00001d031157-Zm00001d031158|||n.179893301C>T||||||	Zm00001d031157
	Crossings	chr1.S_177882044	1	179893741	1.3055e-15	0.23775	C	T	PR	GT	PR;ANN=T|intergenic_region|MODIFIER|Zm00001d031157-pathogenesis_related_protein5|Zm00001d031157-Zm00001d031158|intergenic_region|Zm00001d031157-Zm00001d031158|||n.179893741C>T||||||	Zm00001d031157-Zm00001d031158
	Crossings	chr1.S_192287395	1	194577779	5.2309e-12	0.16438	T	C	PR	GT	PR;ANN=C|intergenic_region|MODIFIER|Zm00001d031563-Zm00001d031568|Zm00001d031563-Zm00001d031568|intergenic_region|Zm00001d031563-Zm00001d031568|||n.194577779T>C||||||	Zm00001d031563-Zm00001d031568
	Crossings	chr1.S_196717454	1	199153565	8.8466e-12	0.16353	G	A	PR	GT	PR;ANN=A|intergenic_region|MODIFIER|Zm00001d031712-Zm00001d031713|Zm00001d031712-Zm00001d031713|intergenic_region|Zm00001d031712-Zm00001d031713|||n.199153565G>A||||||	Zm00001d031712-Zm00001d031713
	Crossings	chr1.S_199111784	1	201517504	6.8325e-08	0.10373	C	T	PR	GT	PR;ANN=T|upstream_gene_variant|MODIFIER|Zm00001d031778|Zm00001d031778|transcript|Zm00001d031778_T001|protein_coding||c.-158G>A|||||73|,T|downstream_gene_variant|MODIFIER|Zm00001d031777|Zm00001d031777|transcript|Zm00001d031777_T001|protein_coding||c.*5096C>T|||||4305|,T|downstream_gene_variant|MODIFIER|Zm00001d031779|Zm00001d031779|transcript|Zm00001d031779_T001|protein_coding||c.*3306G>A|||||3016…	Zm00001d031778
	Crossings	chr1.S_208589669	1	211560464	2.4274e-14	0.20829	G	C	PR	GT	PR;ANN=C|intergenic_region|MODIFIER|Zm00001d032074-Zm00001d032075|Zm00001d032074-Zm00001d032075|intergenic_region|Zm00001d032074-Zm00001d032075|||n.211560464G>C||||||	Zm00001d032074-Zm00001d032075
	Crossings	chr1.S_213220723	1	216296914	6.4527e-08	0.11048	G	T	PR	GT	PR;ANN=T|intergenic_region|MODIFIER|Zm00001d032188-Zm00001d032189|Zm00001d032188-Zm00001d032189|intergenic_region|Zm00001d032188-Zm00001d032189|||n.216296914G>T||||||	Zm00001d032188-Zm00001d032189
	Crossings	chr1.S_214115563	1	217256783	2.6117e-08	0.10967	A	G	PR	GT	PR;ANN=G|3_prime_UTR_variant|MODIFIER|Zm00001d032212|Zm00001d032212|transcript|Zm00001d032212_T002|protein_coding|2/5|c.*3150A>G|||||3150|,G|upstream_gene_variant|MODIFIER|Zm00001d032212|Zm00001d032212|transcript|Zm00001d032212_T007|protein_coding||c.-826A>G|||||570|,G|intron_variant|MODIFIER|Zm00001d032212|Zm00001d032212|transcript|Zm00001d032212_T005|protein_coding|6/10|c.516+308A>G||||||,G|int…	Zm00001d032212
	Crossings	chr1.S_216473413	1	219628304	3.4453e-20	0.32276	T	G	PR	GT	PR;ANN=G|downstream_gene_variant|MODIFIER|PHD-transcription_factor_2|Zm00001d032263|transcript|Zm00001d032263_T001|protein_coding||c.*1221A>C|||||1221|,G|downstream_gene_variant|MODIFIER|PHD-transcription_factor_2|Zm00001d032263|transcript|Zm00001d032263_T002|protein_coding||c.*1400A>C|||||1224|,G|intergenic_region|MODIFIER|Zm00001d032262-PHD-transcription_factor_2|Zm00001d032262-Zm00001d032263|i…	Zm00001d032263
	Crossings	chr1.S_218737586	1	221963346	1.123e-08	0.13117	T	C	PR	GT	PR;ANN=C|intergenic_region|MODIFIER|Homeobox-transcription_factor_112-Zm00001d032317|Zm00001d032316-Zm00001d032317|intergenic_region|Zm00001d032316-Zm00001d032317|||n.221963346T>C||||||	Zm00001d032316-Zm00001d032317
	Crossings	chr1.S_223169411	B73V4_ctg73	48307	5.1656e-12	0.16833
	Crossings	chr1.S_223170117	B73V4_ctg73	47601	2.7846e-12	0.17143
	Crossings	chr1.S_225279087	1	228940418	1.0114e-15	0.23241	C	T	PR	GT	PR;ANN=T|intergenic_region|MODIFIER|Zm00001d032508-Zm00001d032509|Zm00001d032508-Zm00001d032509|intergenic_region|Zm00001d032508-Zm00001d032509|||n.228940418C>T||||||	Zm00001d032508-Zm00001d032509
	Crossings	chr1.S_230717400	1	234267124	4.1769e-07	0.10851	A	C	PR	GT	PR;ANN=C|3_prime_UTR_variant|MODIFIER|ARF-transcription_factor_2|Zm00001d032683|transcript|Zm00001d032683_T001|protein_coding|4/4|c.*162T>G|||||162|,C|3_prime_UTR_variant|MODIFIER|ARF-transcription_factor_2|Zm00001d032683|transcript|Zm00001d032683_T002|protein_coding|3/3|c.*162T>G|||||162|	Zm00001d032683
	Crossings	chr1.S_230790219	1	234339635	7.9924e-09	0.12965	A	G	PR	GT	PR;ANN=G|intergenic_region|MODIFIER|ARF-transcription_factor_2-Zm00001d032685|Zm00001d032683-Zm00001d032685|intergenic_region|Zm00001d032683-Zm00001d032685|||n.234339635A>G||||||	Zm00001d032683-Zm00001d032685
	Crossings	chr1.S_245741312	1	249377964	2.8237e-07	0.08751	C	A	PR	GT	PR;ANN=A|3_prime_UTR_variant|MODIFIER|Zm00001d033067|Zm00001d033067|transcript|Zm00001d033067_T001|protein_coding|9/9|c.*88G>T|||||88|	Zm00001d033067
	Crossings	chr1.S_246203815	1	249837286	6.1138e-08	0.09987	G	A	PR	GT	PR;ANN=A|intron_variant|MODIFIER|Zm00001d033079|Zm00001d033079|transcript|Zm00001d033079_T001|protein_coding|1/2|c.274+1077C>T||||||,A|intron_variant|MODIFIER|Zm00001d033079|Zm00001d033079|transcript|Zm00001d033079_T002|protein_coding|1/2|c.274+1077C>T||||||	Zm00001d033079
	Crossings	chr1.S_255996475	1	260533916	3.5989e-40	0.84962	C	T	PR	GT	PR;ANN=T|synonymous_variant|LOW|Zm00001d033367|Zm00001d033367|transcript|Zm00001d033367_T001|protein_coding|3/4|c.1140C>T|p.Ala380Ala|1161/1898|1140/1623|380/540||,T|upstream_gene_variant|MODIFIER|Zm00001d033366|Zm00001d033366|transcript|Zm00001d033366_T001|protein_coding||c.-2803G>A|||||2628|,T|upstream_gene_variant|MODIFIER|Zm00001d033366|Zm00001d033366|transcript|Zm00001d033366_T002|protein_co…	Zm00001d033367
	Crossings	chr1.S_255997296	1	260534737	1.5557e-13	0.23385	A	T	PR	GT	PR;ANN=T|upstream_gene_variant|MODIFIER|Zm00001d033366|Zm00001d033366|transcript|Zm00001d033366_T001|protein_coding||c.-3624T>A|||||3449|,T|upstream_gene_variant|MODIFIER|Zm00001d033366|Zm00001d033366|transcript|Zm00001d033366_T002|protein_coding||c.-3624T>A|||||3449|,T|upstream_gene_variant|MODIFIER|Zm00001d033366|Zm00001d033366|transcript|Zm00001d033366_T003|protein_coding||c.-3776T>A|||||3449|…	Zm00001d033366
	Crossings	chr1.S_255998757	1	260536198	2.8613e-11	0.15894	T	C	PR	GT	PR;ANN=C|upstream_gene_variant|MODIFIER|Zm00001d033366|Zm00001d033366|transcript|Zm00001d033366_T001|protein_coding||c.-5085A>G|||||4910|,C|upstream_gene_variant|MODIFIER|Zm00001d033366|Zm00001d033366|transcript|Zm00001d033366_T002|protein_coding||c.-5085A>G|||||4910|,C|upstream_gene_variant|MODIFIER|Zm00001d033366|Zm00001d033366|transcript|Zm00001d033366_T003|protein_coding||c.-5237A>G|||||4910|…	Zm00001d033366
	Crossings	chr1.S_256659035	1	261224854	5.4596e-07	0.0844	C	G	PR	GT	PR;ANN=G|downstream_gene_variant|MODIFIER|Zm00001d033385|Zm00001d033385|transcript|Zm00001d033385_T001|protein_coding||c.*1831G>C|||||1831|,G|intergenic_region|MODIFIER|Zm00001d033384-Zm00001d033385|Zm00001d033384-Zm00001d033385|intergenic_region|Zm00001d033384-Zm00001d033385|||n.261224854C>G||||||	Zm00001d033385
	Crossings	chr1.S_257143220	1	261764537	5.788e-13	0.2192	A	G	PR	GT	PR;ANN=G|upstream_gene_variant|MODIFIER|Zm00001d033395|Zm00001d033395|transcript|Zm00001d033395_T001|protein_coding||c.-1172T>C|||||1172|,G|intergenic_region|MODIFIER|Zm00001d033395-Zm00001d022970|Zm00001d033395-Zm00001d022970|intergenic_region|Zm00001d033395-Zm00001d022970|||n.261764537A>G||||||	Zm00001d033395
	Crossings	chr1.S_258654877	1	263294524	4.8625e-11	0.15164	C	T	PR	GT	PR;ANN=T|upstream_gene_variant|MODIFIER|umc140a|Zm00001d033459|transcript|Zm00001d033459_T001|protein_coding||c.-597C>T|||||393|,T|intergenic_region|MODIFIER|beta_tubulin3-umc140a|Zm00001d033457-Zm00001d033459|intergenic_region|Zm00001d033457-Zm00001d033459|||n.263294524C>T||||||	Zm00001d033459
	Crossings	chr1.S_262232350	1	267030047	1.2506e-07	0.10684	T	C	PR	GT	PR;ANN=C|missense_variant|MODERATE|Zm00001d033555|Zm00001d033555|transcript|Zm00001d033555_T003|protein_coding|4/5|c.506A>G|p.Tyr169Cys|587/1624|506/564|169/187||,C|intron_variant|MODIFIER|Zm00001d033555|Zm00001d033555|transcript|Zm00001d033555_T001|protein_coding|4/6|c.399+107A>G||||||,C|intron_variant|MODIFIER|Zm00001d033555|Zm00001d033555|transcript|Zm00001d033555_T002|protein_coding|4/7|c.399…	Zm00001d033555
	Crossings	chr1.S_262565595	1	267374656	3.5028e-09	0.1192	C	T	PR	GT	PR;ANN=T|intron_variant|MODIFIER|Zm00001d033573|Zm00001d033573|transcript|Zm00001d033573_T001|protein_coding|1/6|c.670+328G>A||||||	Zm00001d033573
	Crossings	chr1.S_263487150	1	268355005	3.1887e-09	0.13981	T	G	PR	GT	PR;ANN=G|intergenic_region|MODIFIER|CCAAT-HAP2-transcription_factor_216-Zm00001d033603|Zm00001d033602-Zm00001d033603|intergenic_region|Zm00001d033602-Zm00001d033603|||n.268355005T>G||||||	Zm00001d033602-Zm00001d033603
	Crossings	chr1.S_275768067	1	280693675	2.5374e-07	0.10332	G	T	PR	GT	PR;ANN=T|upstream_gene_variant|MODIFIER|Zm00001d033999|Zm00001d033999|transcript|Zm00001d033999_T001|protein_coding||c.-3633G>T|||||3588|,T|downstream_gene_variant|MODIFIER|Zm00001d033997|Zm00001d033997|transcript|Zm00001d033997_T001|protein_coding||c.*1431G>T|||||1431|,T|downstream_gene_variant|MODIFIER|Zm00001d033998|Zm00001d033998|transcript|Zm00001d033998_T001|protein_coding||c.*211G>T|||||21…	Zm00001d033999
	Crossings	chr1.S_276428542	1	281347980	6.9421e-07	0.10187	G	A	PR	GT	PR;ANN=A|downstream_gene_variant|MODIFIER|Zm00001d034022|Zm00001d034022|transcript|Zm00001d034022_T001|protein_coding||c.*563C>T|||||563|,A|downstream_gene_variant|MODIFIER|Zm00001d034023|Zm00001d034023|transcript|Zm00001d034023_T002|protein_coding||c.*4924C>T|||||4656|,A|downstream_gene_variant|MODIFIER|Zm00001d034023|Zm00001d034023|transcript|Zm00001d034023_T001|protein_coding||c.*4924C>T|||||4…	Zm00001d034022
	Crossings	chr1.S_276821101	1	281765464	2.6658e-13	0.18825	C	T	PR	GT	PR;ANN=T|upstream_gene_variant|MODIFIER|glutathione_transporter1|Zm00001d034035|transcript|Zm00001d034035_T002|protein_coding||c.-838G>A|||||838|,T|upstream_gene_variant|MODIFIER|glutathione_transporter1|Zm00001d034035|transcript|Zm00001d034035_T001|protein_coding||c.-1288G>A|||||977|,T|downstream_gene_variant|MODIFIER|Zm00001d034034|Zm00001d034034|transcript|Zm00001d034034_T009|protein_coding||c…	Zm00001d034035
	Crossings	chr1.S_276821141	1	281765504	1.2375e-10	0.15967	G	C	PR	GT	PR;ANN=C|upstream_gene_variant|MODIFIER|glutathione_transporter1|Zm00001d034035|transcript|Zm00001d034035_T002|protein_coding||c.-878C>G|||||878|,C|upstream_gene_variant|MODIFIER|glutathione_transporter1|Zm00001d034035|transcript|Zm00001d034035_T001|protein_coding||c.-1328C>G|||||1017|,C|downstream_gene_variant|MODIFIER|Zm00001d034034|Zm00001d034034|transcript|Zm00001d034034_T009|protein_coding||…	Zm00001d034035
	Crossings	chr1.S_276821184	1	281765547	2.8112e-22	0.39802	C	T	PR	GT	PR;ANN=T|upstream_gene_variant|MODIFIER|glutathione_transporter1|Zm00001d034035|transcript|Zm00001d034035_T002|protein_coding||c.-921G>A|||||921|,T|upstream_gene_variant|MODIFIER|glutathione_transporter1|Zm00001d034035|transcript|Zm00001d034035_T001|protein_coding||c.-1371G>A|||||1060|,T|downstream_gene_variant|MODIFIER|Zm00001d034034|Zm00001d034034|transcript|Zm00001d034034_T009|protein_coding||…	Zm00001d034035
	Crossings	chr1.S_276821249	1	281765612	1.7792e-17	0.27228	A	C	PR	GT	PR;ANN=C|upstream_gene_variant|MODIFIER|glutathione_transporter1|Zm00001d034035|transcript|Zm00001d034035_T002|protein_coding||c.-986T>G|||||986|,C|upstream_gene_variant|MODIFIER|glutathione_transporter1|Zm00001d034035|transcript|Zm00001d034035_T001|protein_coding||c.-1436T>G|||||1125|,C|downstream_gene_variant|MODIFIER|Zm00001d034034|Zm00001d034034|transcript|Zm00001d034034_T009|protein_coding||…	Zm00001d034035
	Crossings	chr1.S_279407882	1	284535012	3.6853e-28	0.48637	T	C	PR	GT	PR;ANN=C|upstream_gene_variant|MODIFIER|Zm00001d034124|Zm00001d034124|transcript|Zm00001d034124_T001|protein_coding||c.-5190T>C|||||4980|,C|intergenic_region|MODIFIER|tRNA-Asp-Zm00001d034124|ENSRNA049438763-Zm00001d034124|intergenic_region|ENSRNA049438763-Zm00001d034124|||n.284535012T>C||||||	Zm00001d034124
	Crossings	chr1.S_279409778	1	284536908	6.2979e-14	0.19881	C	T	PR	GT	PR;ANN=T|upstream_gene_variant|MODIFIER|Zm00001d034124|Zm00001d034124|transcript|Zm00001d034124_T001|protein_coding||c.-3294C>T|||||3084|,T|upstream_gene_variant|MODIFIER|Zm00001d034124|Zm00001d034124|transcript|Zm00001d034124_T002|protein_coding||c.-3294C>T|||||3156|,T|upstream_gene_variant|MODIFIER|Zm00001d034124|Zm00001d034124|transcript|Zm00001d034124_T003|protein_coding||c.-3294C>T|||||3225|…	Zm00001d034124
	Crossings	chr1.S_279410511	1	284537641	3.7092e-19	0.2976	T	A	PR	GT	PR;ANN=A|upstream_gene_variant|MODIFIER|Zm00001d034124|Zm00001d034124|transcript|Zm00001d034124_T001|protein_coding||c.-2561T>A|||||2351|,A|upstream_gene_variant|MODIFIER|Zm00001d034124|Zm00001d034124|transcript|Zm00001d034124_T002|protein_coding||c.-2561T>A|||||2423|,A|upstream_gene_variant|MODIFIER|Zm00001d034124|Zm00001d034124|transcript|Zm00001d034124_T003|protein_coding||c.-2561T>A|||||2492|…	Zm00001d034124
	Crossings	chr1.S_279556615	1	284683732	8.8173e-08	0.09673	G	C	PR	GT	PR;ANN=C|upstream_gene_variant|MODIFIER|Zm00001d034128|Zm00001d034128|transcript|Zm00001d034128_T001|protein_coding||c.-2504G>C|||||2504|,C|intergenic_region|MODIFIER|Zm00001d022990-Zm00001d034128|Zm00001d022990-Zm00001d034128|intergenic_region|Zm00001d022990-Zm00001d034128|||n.284683732G>C||||||	Zm00001d034128
	Crossings	chr1.S_279758961			1.0461e-07	0.09549
	Crossings	chr1.S_280750671	1	285864137	6.2311e-07	0.08241	C	G	PR	GT	PR;ANN=G|5_prime_UTR_premature_start_codon_gain_variant|LOW|Zm00001d034181|Zm00001d034181|transcript|Zm00001d034181_T001|protein_coding|1/6|c.-174C>G||||||,G|5_prime_UTR_variant|MODIFIER|Zm00001d034181|Zm00001d034181|transcript|Zm00001d034181_T001|protein_coding|1/6|c.-174C>G|||||174|	Zm00001d034181
	Crossings	chr1.S_283196424	1	288294456	4.9181e-07	0.09447	C	T	PR	GT	PR;ANN=T|missense_variant|MODERATE|Zm00001d034266|Zm00001d034266|transcript|Zm00001d034266_T001|protein_coding|1/1|c.859G>A|p.Ala287Thr|859/1191|859/1191|287/396||,T|upstream_gene_variant|MODIFIER|Zm00001d034265|Zm00001d034265|transcript|Zm00001d034265_T001|protein_coding||c.-3366G>A|||||3366|,T|upstream_gene_variant|MODIFIER|Zm00001d034267|Zm00001d034267|transcript|Zm00001d034267_T001|protein_co…	Zm00001d034266
	Crossings	chr1.S_283357886	1	288491767	2.4513e-10	0.14176	G	T	PR	GT	PR;ANN=T|downstream_gene_variant|MODIFIER|Zm00001d022999|Zm00001d022999|transcript|Zm00001d022999_T001|lincRNA||n.*2976G>T|||||2976|,T|non_coding_transcript_exon_variant|MODIFIER|Zm00001d023000|Zm00001d023000|transcript|Zm00001d023000_T001|lincRNA|1/1|n.559C>A||||||	Zm00001d022999
	Crossings	chr1.S_284913582	1	290052410	1.2885e-08	0.12903	G	C	PR	GT	PR;ANN=C|intergenic_region|MODIFIER|Zm00001d034333-Zm00001d034336|Zm00001d034333-Zm00001d034336|intergenic_region|Zm00001d034333-Zm00001d034336|||n.290052410G>C||||||	Zm00001d034333-Zm00001d034336
	Crossings	chr1.S_285004755	1	290139886	3.6685e-21	0.33925	C	A	PR	GT	PR;ANN=A|intergenic_region|MODIFIER|Zm00001d034333-Zm00001d034336|Zm00001d034333-Zm00001d034336|intergenic_region|Zm00001d034333-Zm00001d034336|||n.290139886C>A||||||	Zm00001d034333-Zm00001d034336
	Crossings	chr1.S_287487030	1	292618131	1.524e-07	0.11655	G	A	PR	GT	PR;ANN=A|upstream_gene_variant|MODIFIER|Zm00001d034423|Zm00001d034423|transcript|Zm00001d034423_T001|protein_coding||c.-1377C>T|||||1032|,A|intergenic_region|MODIFIER|Zm00001d034423-Zm00001d034424|Zm00001d034423-Zm00001d034424|intergenic_region|Zm00001d034423-Zm00001d034424|||n.292618131G>A||||||	Zm00001d034423
	Crossings	chr1.S_287983659	1	293193617	1.5397e-17	0.28479	T	G	PR	GT	PR;ANN=G|3_prime_UTR_variant|MODIFIER|Zm00001d034444|Zm00001d034444|transcript|Zm00001d034444_T002|protein_coding|3/3|c.*468T>G|||||468|,G|downstream_gene_variant|MODIFIER|Zm00001d034444|Zm00001d034444|transcript|Zm00001d034444_T001|protein_coding||c.*468T>G|||||249|	Zm00001d034444
	Crossings	chr1.S_288542353	1	293975336	1.3061e-08	0.126	A	G	PR	GT	PR;ANN=G|intergenic_region|MODIFIER|Zm00001d023017-Zm00001d034471|Zm00001d023017-Zm00001d034471|intergenic_region|Zm00001d023017-Zm00001d034471|||n.293975336A>G||||||	Zm00001d023017-Zm00001d034471
	Crossings	chr1.S_288549228	1	293982199	2.212e-10	0.15938	G	A	PR	GT	PR;ANN=A|downstream_gene_variant|MODIFIER|Zm00001d034471|Zm00001d034471|transcript|Zm00001d034471_T001|protein_coding||c.*1962C>T|||||1962|,A|intergenic_region|MODIFIER|Zm00001d023017-Zm00001d034471|Zm00001d023017-Zm00001d034471|intergenic_region|Zm00001d023017-Zm00001d034471|||n.293982199G>A||||||	Zm00001d034471
	Crossings	chr1.S_288858456	1	294252097	2.7121e-08	0.10322	C	T	PR	GT	PR;ANN=T|upstream_gene_variant|MODIFIER|Zm00001d034487|Zm00001d034487|transcript|Zm00001d034487_T002|protein_coding||c.-4897C>T|||||4897|,T|upstream_gene_variant|MODIFIER|Zm00001d034487|Zm00001d034487|transcript|Zm00001d034487_T001|protein_coding||c.-4897C>T|||||4705|,T|downstream_gene_variant|MODIFIER|reversion-to-ethylene_sensitivity1_like4|Zm00001d034485|transcript|Zm00001d034485_T001|protein_…	Zm00001d034487
	Crossings	chr1.S_288858779	1	294252420	2.7192e-08	0.10316	C	A	PR	GT	PR;ANN=A|upstream_gene_variant|MODIFIER|Zm00001d034487|Zm00001d034487|transcript|Zm00001d034487_T002|protein_coding||c.-4574C>A|||||4574|,A|upstream_gene_variant|MODIFIER|Zm00001d034487|Zm00001d034487|transcript|Zm00001d034487_T001|protein_coding||c.-4574C>A|||||4382|,A|downstream_gene_variant|MODIFIER|reversion-to-ethylene_sensitivity1_like4|Zm00001d034485|transcript|Zm00001d034485_T001|protein_…	Zm00001d034487
	Crossings	chr1.S_288859042	1	294252683	2.6771e-08	0.10333	C	A	PR	GT	PR;ANN=A|stop_gained|HIGH|Zm00001d034486|Zm00001d034486|transcript|Zm00001d034486_T001|protein_coding|5/7|c.485C>A|p.Ser162*|1658/2989|485/504|162/167||,A|upstream_gene_variant|MODIFIER|Zm00001d034487|Zm00001d034487|transcript|Zm00001d034487_T002|protein_coding||c.-4311C>A|||||4311|,A|upstream_gene_variant|MODIFIER|Zm00001d034487|Zm00001d034487|transcript|Zm00001d034487_T001|protein_coding||c.-43…	Zm00001d034486
	Crossings	chr1.S_289071088	1	294464622	2.6966e-09	0.13847	C	T	PR	GT	PR;ANN=T|downstream_gene_variant|MODIFIER|Zm00001d034490|Zm00001d034490|transcript|Zm00001d034490_T001|protein_coding||c.*3696C>T|||||3206|,T|downstream_gene_variant|MODIFIER|Zm00001d034490|Zm00001d034490|transcript|Zm00001d034490_T002|protein_coding||c.*3696C>T|||||3421|,T|downstream_gene_variant|MODIFIER|Zm00001d034490|Zm00001d034490|transcript|Zm00001d034490_T003|protein_coding||c.*3696C>T||||…	Zm00001d034490
	Crossings	chr1.S_293055694	1	298595476	2.1043e-07	0.09053	A	T	PR	GT	PR;ANN=T|intron_variant|MODIFIER|Zm00001d034636|Zm00001d034636|transcript|Zm00001d034636_T001|protein_coding|1/4|c.145+213T>A||||||	Zm00001d034636
	Crossings	chr1.S_297751865	1	303244239	1.9445e-07	0.09006	C	T	PR	GT	PR;ANN=T|missense_variant|MODERATE|Zm00001d034829|Zm00001d034829|transcript|Zm00001d034829_T001|protein_coding|4/4|c.757G>A|p.Gly253Ser|849/1518|757/1140|253/379||,T|upstream_gene_variant|MODIFIER|Zm00001d034828|Zm00001d034828|transcript|Zm00001d034828_T002|protein_coding||c.-1148G>A|||||921|,T|upstream_gene_variant|MODIFIER|Zm00001d034828|Zm00001d034828|transcript|Zm00001d034828_T001|protein_cod…	Zm00001d034829
	Crossings	chr1.S_297917551	1	303412306	9.7256e-22	0.34884	G	A	PR	GT	PR;ANN=A|downstream_gene_variant|MODIFIER|Zm00001d034835|Zm00001d034835|transcript|Zm00001d034835_T001|protein_coding||c.*1406G>A|||||1033|,A|downstream_gene_variant|MODIFIER|Zm00001d034835|Zm00001d034835|transcript|Zm00001d034835_T002|protein_coding||c.*1872G>A|||||1059|,A|downstream_gene_variant|MODIFIER|Zm00001d034835|Zm00001d034835|transcript|Zm00001d034835_T003|protein_coding||c.*2257G>A||||…	Zm00001d034835
	Crossings	chr1.S_299539960	1	305086454	1.328e-29	0.53053	C	G	PR	GT	PR;ANN=G|downstream_gene_variant|MODIFIER|Zm00001d034899|Zm00001d034899|transcript|Zm00001d034899_T001|protein_coding||c.*4301G>C|||||4301|,G|intergenic_region|MODIFIER|gibberellin_20-oxidase1-Zm00001d034899|Zm00001d034898-Zm00001d034899|intergenic_region|Zm00001d034898-Zm00001d034899|||n.305086454C>G||||||	Zm00001d034899
	Crossings	chr1.S_299540742	1	305087236	7.7898e-15	0.22006	A	G	PR	GT	PR;ANN=G|downstream_gene_variant|MODIFIER|Zm00001d034899|Zm00001d034899|transcript|Zm00001d034899_T001|protein_coding||c.*3519T>C|||||3519|,G|intergenic_region|MODIFIER|gibberellin_20-oxidase1-Zm00001d034899|Zm00001d034898-Zm00001d034899|intergenic_region|Zm00001d034898-Zm00001d034899|||n.305087236A>G||||||	Zm00001d034899
	Crossings	chr2.S_5071125	2	5020776	6.9952e-08	0.10824	T	A	PR	GT	PR;ANN=A|5_prime_UTR_variant|MODIFIER|Zm00001d002052|Zm00001d002052|transcript|Zm00001d002052_T003|protein_coding|1/2|c.-961A>T|||||1627|,A|upstream_gene_variant|MODIFIER|Zm00001d002051|Zm00001d002051|transcript|Zm00001d002051_T001|protein_coding||c.-4074A>T|||||4074|,A|upstream_gene_variant|MODIFIER|Zm00001d002051|Zm00001d002051|transcript|Zm00001d002051_T002|protein_coding||c.-4633A>T|||||4108|…	Zm00001d002052
	Crossings	chr2.S_11394296	2	11662605	4.6248e-10	0.14381	T	A	PR	GT	PR;ANN=A|splice_region_variant&intron_variant|LOW|Zm00001d002388|Zm00001d002388|transcript|Zm00001d002388_T003|protein_coding|3/13|c.387+3A>T||||||,A|splice_region_variant&intron_variant|LOW|Zm00001d002388|Zm00001d002388|transcript|Zm00001d002388_T005|protein_coding|4/14|c.387+3A>T||||||,A|splice_region_variant&intron_variant|LOW|Zm00001d002388|Zm00001d002388|transcript|Zm00001d002388_T006|protei…	Zm00001d002388
	Crossings	chr2.S_12349246	2	12649206	5.2699e-11	0.14762	A	C	PR	GT	PR;ANN=C|3_prime_UTR_variant|MODIFIER|G2-like-transcription_factor_36|Zm00001d002439|transcript|Zm00001d002439_T001|protein_coding|4/4|c.*15T>G|||||15|,C|downstream_gene_variant|MODIFIER|Zm00001d002437|Zm00001d002437|transcript|Zm00001d002437_T001|protein_coding||c.*2390A>C|||||2110|,C|downstream_gene_variant|MODIFIER|Zm00001d002440|Zm00001d002440|transcript|Zm00001d002440_T002|protein_coding||c.…	Zm00001d002439
	Crossings	chr2.S_13279352	2	13570478	1.9859e-14	0.23957	C	T	PR	GT	PR;ANN=T|synonymous_variant|LOW|Zm00001d002474|Zm00001d002474|transcript|Zm00001d002474_T001|protein_coding|1/3|c.138C>T|p.Ile46Ile|177/1726|138/1536|46/511||WARNING_REF_DOES_NOT_MATCH_GENOME,T|synonymous_variant|LOW|Zm00001d002474|Zm00001d002474|transcript|Zm00001d002474_T002|protein_coding|1/4|c.18C>T|p.Ile6Ile|49/1290|18/1116|6/371||WARNING_REF_DOES_NOT_MATCH_GENOME,T|upstream_gene_variant|MOD…	Zm00001d002474
	Crossings	chr2.S_15539370	2	15938086	4.0703e-09	0.11837	A	G	PR	GT	PR;ANN=G|upstream_gene_variant|MODIFIER|Zm00001d002577|Zm00001d002577|transcript|Zm00001d002577_T002|protein_coding||c.-3574T>C|||||3574|,G|upstream_gene_variant|MODIFIER|Zm00001d002577|Zm00001d002577|transcript|Zm00001d002577_T001|protein_coding||c.-3574T>C|||||3574|,G|intergenic_region|MODIFIER|Zm00001d002577-Zm00001d000766|Zm00001d002577-Zm00001d000766|intergenic_region|Zm00001d002577-Zm00001d…	Zm00001d002577
	Crossings	chr2.S_15539413	2	15938129	2.7672e-09	0.12071	T	C	PR	GT	PR;ANN=C|upstream_gene_variant|MODIFIER|Zm00001d002577|Zm00001d002577|transcript|Zm00001d002577_T002|protein_coding||c.-3617A>G|||||3617|,C|upstream_gene_variant|MODIFIER|Zm00001d002577|Zm00001d002577|transcript|Zm00001d002577_T001|protein_coding||c.-3617A>G|||||3617|,C|intergenic_region|MODIFIER|Zm00001d002577-Zm00001d000766|Zm00001d002577-Zm00001d000766|intergenic_region|Zm00001d002577-Zm00001d…	Zm00001d002577
	Crossings	chr2.S_20607366	2	21893354	6.8985e-11	0.15269	C	G	PR	GT	PR;ANN=G|downstream_gene_variant|MODIFIER|AP2-EREBP-transcription_factor_87|Zm00001d002761|transcript|Zm00001d002761_T001|protein_coding||c.*90G>C|||||90|,G|intergenic_region|MODIFIER|AP2-EREBP-transcription_factor_61-AP2-EREBP-transcription_factor_87|Zm00001d002760-Zm00001d002761|intergenic_region|Zm00001d002760-Zm00001d002761|||n.21893354C>G||||||	Zm00001d002761
	Crossings	chr2.S_20961850	2	22248359	4.5283e-07	0.08668	G	T	PR	GT	PR;ANN=T|downstream_gene_variant|MODIFIER|Zm00001d002774|Zm00001d002774|transcript|Zm00001d002774_T001|protein_coding||c.*2289G>T|||||2289|,T|intergenic_region|MODIFIER|Zm00001d002774-Zm00001d002775|Zm00001d002774-Zm00001d002775|intergenic_region|Zm00001d002774-Zm00001d002775|||n.22248359G>T||||||	Zm00001d002774
	Crossings	chr2.S_21403110	2	22709109	1.7646e-18	0.28648	A	G	PR	GT	PR;ANN=G|upstream_gene_variant|MODIFIER|C2C2-GATA-transcription_factor_5|Zm00001d002790|transcript|Zm00001d002790_T001|protein_coding||c.-1820T>C|||||802|,G|upstream_gene_variant|MODIFIER|C2C2-GATA-transcription_factor_5|Zm00001d002790|transcript|Zm00001d002790_T002|protein_coding||c.-1138T>C|||||777|,G|intergenic_region|MODIFIER|C2C2-GATA-transcription_factor_5-Zm00001d002791|Zm00001d002790-Zm00…	Zm00001d002790
	Crossings	chr2.S_23764443	2	25056962	7.6855e-07	0.08079	T	G	PR	GT	PR;ANN=G|upstream_gene_variant|MODIFIER|Zm00001d002868|Zm00001d002868|transcript|Zm00001d002868_T001|protein_coding||c.-3453T>G|||||3453|,G|intergenic_region|MODIFIER|AP2-EREBP-transcription_factor_154-Zm00001d002868|Zm00001d002867-Zm00001d002868|intergenic_region|Zm00001d002867-Zm00001d002868|||n.25056962T>G||||||	Zm00001d002868
	Crossings	chr2.S_23839046	2	25139641	4.1768e-07	0.09912	T	C	PR	GT	PR;ANN=C|downstream_gene_variant|MODIFIER|Zm00001d002869|Zm00001d002869|transcript|Zm00001d002869_T001|protein_coding||c.*140T>C|||||7|,C|intergenic_region|MODIFIER|Zm00001d002869-Zm00001d002870|Zm00001d002869-Zm00001d002870|intergenic_region|Zm00001d002869-Zm00001d002870|||n.25139641T>C||||||	Zm00001d002869
	Crossings	chr2.S_24727342	2	26037531	1.7173e-15	0.23385	T	C	PR	GT	PR;ANN=C|intergenic_region|MODIFIER|Zm00001d002891-Zm00001d002893|Zm00001d002891-Zm00001d002893|intergenic_region|Zm00001d002891-Zm00001d002893|||n.26037531T>C||||||	Zm00001d002891-Zm00001d002893
	Crossings	chr2.S_27582392	2	28967184	3.7757e-10	0.1338	C	T	PR	GT	PR;ANN=T|upstream_gene_variant|MODIFIER|Zm00001d002992|Zm00001d002992|transcript|Zm00001d002992_T002|protein_coding||c.-4181C>T|||||3440|,T|upstream_gene_variant|MODIFIER|Zm00001d002992|Zm00001d002992|transcript|Zm00001d002992_T001|protein_coding||c.-4181C>T|||||3440|,T|upstream_gene_variant|MODIFIER|Zm00001d002992|Zm00001d002992|transcript|Zm00001d002992_T003|protein_coding||c.-4181C>T|||||3446|…	Zm00001d002992
	Crossings	chr2.S_27655957	2	29040177	7.0798e-08	0.09766	G	A	PR	GT	PR;ANN=A|downstream_gene_variant|MODIFIER|Zm00001d002998|Zm00001d002998|transcript|Zm00001d002998_T002|protein_coding||c.*678C>T|||||624|,A|downstream_gene_variant|MODIFIER|Zm00001d002998|Zm00001d002998|transcript|Zm00001d002998_T001|protein_coding||c.*678C>T|||||624|,A|intergenic_region|MODIFIER|Zm00001d002997-Zm00001d002998|Zm00001d002997-Zm00001d002998|intergenic_region|Zm00001d002997-Zm00001d…	Zm00001d002998
	Crossings	chr2.S_29834581	2	31331284	2.0841e-15	0.22633	C	T	PR	GT	PR;ANN=T|intergenic_region|MODIFIER|Zm00001d003076-Zm00001d003079|Zm00001d003076-Zm00001d003079|intergenic_region|Zm00001d003076-Zm00001d003079|||n.31331284C>T||||||	Zm00001d003076-Zm00001d003079
	Crossings	chr2.S_30909237	2	32428935	4.9382e-08	0.09907	T	C	PR	GT	PR;ANN=C|missense_variant|MODERATE|Zm00001d003106|Zm00001d003106|transcript|Zm00001d003106_T003|protein_coding|4/10|c.510T>C|p.Glu170Asp|708/2284|510/1959|170/652||WARNING_REF_DOES_NOT_MATCH_GENOME,C|missense_variant|MODERATE|Zm00001d003106|Zm00001d003106|transcript|Zm00001d003106_T001|protein_coding|4/10|c.468T>C|p.Glu156Asp|725/2440|468/1917|156/638||WARNING_REF_DOES_NOT_MATCH_GENOME,C|missense…	Zm00001d003106
	Crossings	chr2.S_30909411	2	32428761	4.9382e-08	0.09907	A	G	PR	GT	PR;ANN=G|intron_variant|MODIFIER|Zm00001d003106|Zm00001d003106|transcript|Zm00001d003106_T003|protein_coding|3/9|c.376-40A>G||||||,G|intron_variant|MODIFIER|Zm00001d003106|Zm00001d003106|transcript|Zm00001d003106_T001|protein_coding|3/9|c.334-40A>G||||||,G|intron_variant|MODIFIER|Zm00001d003106|Zm00001d003106|transcript|Zm00001d003106_T002|protein_coding|3/9|c.274-40A>G||||||,G|intron_variant|MOD…	Zm00001d003106
	Crossings	chr2.S_30909594	2	32428578	4.9382e-08	0.09907	T	C	PR	GT	PR;ANN=C|intron_variant|MODIFIER|Zm00001d003106|Zm00001d003106|transcript|Zm00001d003106_T003|protein_coding|2/9|c.257-13T>C||||||,C|intron_variant|MODIFIER|Zm00001d003106|Zm00001d003106|transcript|Zm00001d003106_T001|protein_coding|2/9|c.215-13T>C||||||,C|intron_variant|MODIFIER|Zm00001d003106|Zm00001d003106|transcript|Zm00001d003106_T002|protein_coding|2/9|c.155-13T>C||||||,C|intron_variant|MOD…	Zm00001d003106
	Crossings	chr2.S_30909868	2	32428304	4.9382e-08	0.09907	C	T	PR	GT	PR;ANN=T|intron_variant|MODIFIER|Zm00001d003106|Zm00001d003106|transcript|Zm00001d003106_T003|protein_coding|2/9|c.257-287C>T||||||,T|intron_variant|MODIFIER|Zm00001d003106|Zm00001d003106|transcript|Zm00001d003106_T001|protein_coding|2/9|c.215-287C>T||||||,T|intron_variant|MODIFIER|Zm00001d003106|Zm00001d003106|transcript|Zm00001d003106_T002|protein_coding|2/9|c.155-287C>T||||||,T|intron_variant|…	Zm00001d003106
	Crossings	chr2.S_30911059	2	32427113	4.9382e-08	0.09907	C	T	PR	GT	PR;ANN=T|5_prime_UTR_premature_start_codon_gain_variant|LOW|Zm00001d003106|Zm00001d003106|transcript|Zm00001d003106_T001|protein_coding|1/10|c.-207C>T||||||,T|5_prime_UTR_variant|MODIFIER|Zm00001d003106|Zm00001d003106|transcript|Zm00001d003106_T001|protein_coding|1/10|c.-207C>T|||||207|,T|upstream_gene_variant|MODIFIER|Zm00001d003106|Zm00001d003106|transcript|Zm00001d003106_T003|protein_coding||c…	Zm00001d003106
	Crossings	chr2.S_30911084	2	32427088	4.9382e-08	0.09907	C	T	PR	GT	PR;ANN=T|5_prime_UTR_variant|MODIFIER|Zm00001d003106|Zm00001d003106|transcript|Zm00001d003106_T001|protein_coding|1/10|c.-232C>T|||||232|WARNING_REF_DOES_NOT_MATCH_GENOME,T|upstream_gene_variant|MODIFIER|Zm00001d003106|Zm00001d003106|transcript|Zm00001d003106_T003|protein_coding||c.-232C>T|||||34|,T|upstream_gene_variant|MODIFIER|Zm00001d003106|Zm00001d003106|transcript|Zm00001d003106_T002|protei…	Zm00001d003106
	Crossings	chr2.S_32583219	2	34075582	6.1376e-08	0.10152	A	G	PR	GT	PR;ANN=G|downstream_gene_variant|MODIFIER|C2C2-CO-like-transcription_factor_11|Zm00001d003162|transcript|Zm00001d003162_T001|protein_coding||c.*4851T>C|||||4579|,G|intergenic_region|MODIFIER|Zm00001d003161-C2C2-CO-like-transcription_factor_11|Zm00001d003161-Zm00001d003162|intergenic_region|Zm00001d003161-Zm00001d003162|||n.34075582A>G||||||	Zm00001d003162
	Crossings	chr2.S_33231218	2	34775727	1.595e-07	0.11061	G	A	PR	GT	PR;ANN=A|intergenic_region|MODIFIER|Zm00001d003179-bZIP-transcription_factor_121|Zm00001d003179-Zm00001d003180|intergenic_region|Zm00001d003179-Zm00001d003180|||n.34775727G>A||||||	Zm00001d003179-Zm00001d003180
	Crossings	chr2.S_34475458	2	36041271	2.6301e-07	0.10778	A	G	PR	GT	PR;ANN=G|upstream_gene_variant|MODIFIER|Zm00001d003209|Zm00001d003209|transcript|Zm00001d003209_T001|protein_coding||c.-473T>C|||||473|,G|intergenic_region|MODIFIER|Zm00001d003209-Zm00001d003210|Zm00001d003209-Zm00001d003210|intergenic_region|Zm00001d003209-Zm00001d003210|||n.36041271A>G||||||	Zm00001d003209
	Crossings	chr2.S_34926611	2	36448060	1.604e-07	0.10288	C	T	PR	GT	PR;ANN=T|upstream_gene_variant|MODIFIER|Zm00001d003219|Zm00001d003219|transcript|Zm00001d003219_T001|protein_coding||c.-701G>A|||||701|,T|intergenic_region|MODIFIER|Zm00001d003219-Zm00001d003220|Zm00001d003219-Zm00001d003220|intergenic_region|Zm00001d003219-Zm00001d003220|||n.36448060C>T||||||	Zm00001d003219
	Crossings	chr2.S_37135524	2	38685802	1.3407e-18	0.28563	G	T	PR	GT	PR;ANN=T|upstream_gene_variant|MODIFIER|Zm00001d003282|Zm00001d003282|transcript|Zm00001d003282_T001|protein_coding||c.-1737C>A|||||1737|,T|upstream_gene_variant|MODIFIER|Zm00001d000797|Zm00001d000797|transcript|Zm00001d000797_T001|lincRNA||n.-2254G>T|||||2254|,T|intergenic_region|MODIFIER|Zm00001d003282-Zm00001d000797|Zm00001d003282-Zm00001d000797|intergenic_region|Zm00001d003282-Zm00001d000797|…	Zm00001d003282
	Crossings	chr2.S_37143394	2	38693672	1.9645e-17	0.26475	C	T	PR	GT	PR;ANN=T|intergenic_region|MODIFIER|Zm00001d000797-Zm00001d003283|Zm00001d000797-Zm00001d003283|intergenic_region|Zm00001d000797-Zm00001d003283|||n.38693672C>T||||||	Zm00001d000797-Zm00001d003283
	Crossings	chr2.S_40857009	2	42481589	1.0798e-21	0.34288	C	G	PR	GT	PR;ANN=G|intergenic_region|MODIFIER|Zm00001d003383-Zm00001d003386|Zm00001d003383-Zm00001d003386|intergenic_region|Zm00001d003383-Zm00001d003386|||n.42481589C>G||||||	Zm00001d003383-Zm00001d003386
	Crossings	chr2.S_44202260	2	46059399	1.4325e-08	0.13307	G	C	PR	GT	PR;ANN=C|upstream_gene_variant|MODIFIER|Zm00001d003495|Zm00001d003495|transcript|Zm00001d003495_T008|protein_coding||c.-2285C>G|||||1|,C|upstream_gene_variant|MODIFIER|Zm00001d003495|Zm00001d003495|transcript|Zm00001d003495_T001|protein_coding||c.-3973C>G|||||1|,C|upstream_gene_variant|MODIFIER|Zm00001d003495|Zm00001d003495|transcript|Zm00001d003495_T002|protein_coding||c.-3973C>G|||||1|,C|upstre…	Zm00001d003495
	Crossings	chr2.S_45192909	2	47106013	7.1033e-07	0.08122	C	G	PR	GT	PR;ANN=G|synonymous_variant|LOW|tassel_seed1|Zm00001d003533|transcript|Zm00001d003533_T001|protein_coding|7/7|c.2277G>C|p.Gly759Gly|2277/3103|2277/2826|759/941||,G|synonymous_variant|LOW|tassel_seed1|Zm00001d003533|transcript|Zm00001d003533_T002|protein_coding|6/6|c.1326G>C|p.Gly442Gly|1789/2455|1326/1875|442/624||	Zm00001d003533
	Crossings	chr2.S_45193068	2	47106172	7.1033e-07	0.08122	C	A	PR	GT	PR;ANN=A|synonymous_variant|LOW|tassel_seed1|Zm00001d003533|transcript|Zm00001d003533_T001|protein_coding|7/7|c.2118G>T|p.Leu706Leu|2118/3103|2118/2826|706/941||,A|synonymous_variant|LOW|tassel_seed1|Zm00001d003533|transcript|Zm00001d003533_T002|protein_coding|6/6|c.1167G>T|p.Leu389Leu|1630/2455|1167/1875|389/624||	Zm00001d003533
	Crossings	chr2.S_45193891	2	47106995	7.1033e-07	0.08122	G	A	PR	GT	PR;ANN=A|synonymous_variant|LOW|tassel_seed1|Zm00001d003533|transcript|Zm00001d003533_T001|protein_coding|5/7|c.1533C>T|p.Asp511Asp|1533/3103|1533/2826|511/941||,A|synonymous_variant|LOW|tassel_seed1|Zm00001d003533|transcript|Zm00001d003533_T002|protein_coding|4/6|c.582C>T|p.Asp194Asp|1045/2455|582/1875|194/624||	Zm00001d003533
	Crossings	chr2.S_45193924	2	47107028	7.1033e-07	0.08122	C	T	PR	GT	PR;ANN=T|synonymous_variant|LOW|tassel_seed1|Zm00001d003533|transcript|Zm00001d003533_T001|protein_coding|5/7|c.1500G>A|p.Gln500Gln|1500/3103|1500/2826|500/941||,T|synonymous_variant|LOW|tassel_seed1|Zm00001d003533|transcript|Zm00001d003533_T002|protein_coding|4/6|c.549G>A|p.Gln183Gln|1012/2455|549/1875|183/624||	Zm00001d003533
	Crossings	chr2.S_47275724	2	49242518	3.5546e-08	0.11797	C	A	PR	GT	PR;ANN=A|upstream_gene_variant|MODIFIER|Zm00001d003594|Zm00001d003594|transcript|Zm00001d003594_T001|protein_coding||c.-3579C>A|||||3579|,A|intergenic_region|MODIFIER|Zm00001d003593-Zm00001d003594|Zm00001d003593-Zm00001d003594|intergenic_region|Zm00001d003593-Zm00001d003594|||n.49242518C>A||||||	Zm00001d003594
	Crossings	chr2.S_63944191	2	65740107	2.6279e-07	0.10732	G	A	PR	GT	PR;ANN=A|3_prime_UTR_variant|MODIFIER|Zm00001d003896|Zm00001d003896|transcript|Zm00001d003896_T004|protein_coding|2/2|c.*176C>T|||||290|,A|downstream_gene_variant|MODIFIER|Zm00001d003895|Zm00001d003895|transcript|Zm00001d003895_T001|protein_coding||c.*1384G>A|||||1096|,A|downstream_gene_variant|MODIFIER|Zm00001d003897|Zm00001d003897|transcript|Zm00001d003897_T001|protein_coding||c.*3326C>T|||||26…	Zm00001d003896
	Crossings	chr2.S_64930545	2	66708424	2.2987e-07	0.09605	G	T	PR	GT	PR;ANN=T|missense_variant|MODERATE|Zm00001d003905|Zm00001d003905|transcript|Zm00001d003905_T001|protein_coding|1/1|c.484G>T|p.Ala162Ser|484/537|484/537|162/178||	Zm00001d003905
	Crossings	chr2.S_102905867	2	105832822	7.4265e-08	0.11608	A	G	PR	GT	PR;ANN=G|upstream_gene_variant|MODIFIER|Zm00001d004354|Zm00001d004354|transcript|Zm00001d004354_T001|protein_coding||c.-157T>C|||||59|,G|intergenic_region|MODIFIER|Zm00001d004354-Zm00001d004355|Zm00001d004354-Zm00001d004355|intergenic_region|Zm00001d004354-Zm00001d004355|||n.105832822A>G||||||	Zm00001d004354
	Crossings	chr2.S_111826078	2	115081137	7.4266e-07	0.1007	C	T	PR	GT	PR;ANN=T|non_coding_transcript_exon_variant|MODIFIER|Zm00001d000903|Zm00001d000903|transcript|Zm00001d000903_T001|lincRNA|1/2|n.109C>T||||||,T|non_coding_transcript_exon_variant|MODIFIER|Zm00001d000904|Zm00001d000904|transcript|Zm00001d000904_T001|lincRNA|1/2|n.98C>T||||||,T|non_coding_transcript_exon_variant|MODIFIER|Zm00001d000905|Zm00001d000905|transcript|Zm00001d000905_T001|lincRNA|1/4|n.72C>…	Zm00001d000903
	Crossings	chr2.S_163827375	2	168529376	8.4147e-09	0.13949	G	C	PR	GT	PR;ANN=C|downstream_gene_variant|MODIFIER|MYB-transcription_factor_139|Zm00001d005300|transcript|Zm00001d005300_T001|protein_coding||c.*574G>C|||||574|,C|downstream_gene_variant|MODIFIER|Zm00001d005301|Zm00001d005301|transcript|Zm00001d005301_T008|protein_coding||c.*824C>G|||||491|,C|downstream_gene_variant|MODIFIER|Zm00001d005301|Zm00001d005301|transcript|Zm00001d005301_T001|protein_coding||c.*8…	Zm00001d005300
	Crossings	chr2.S_175364040	2	180545234	1.6065e-07	0.10041	C	T	PR	GT	PR;ANN=T|downstream_gene_variant|MODIFIER|Zm00001d005607|Zm00001d005607|transcript|Zm00001d005607_T001|protein_coding||c.*2868G>A|||||2868|,T|intergenic_region|MODIFIER|Zm00001d000981-Zm00001d005607|Zm00001d000981-Zm00001d005607|intergenic_region|Zm00001d000981-Zm00001d005607|||n.180545234C>T||||||	Zm00001d005607
	Crossings	chr2.S_177109680	2	182384578	6.0181e-07	0.0915	C	A	PR	GT	PR;ANN=A|downstream_gene_variant|MODIFIER|Zm00001d005657|Zm00001d005657|transcript|Zm00001d005657_T002|protein_coding||c.*1267C>A|||||633|,A|downstream_gene_variant|MODIFIER|Zm00001d005657|Zm00001d005657|transcript|Zm00001d005657_T001|protein_coding||c.*1119C>A|||||610|WARNING_TRANSCRIPT_NO_START_CODON,A|intergenic_region|MODIFIER|Zm00001d005657-trehalose-6-phosphate_phosphatase2|Zm00001d005657-Z…	Zm00001d005657
	Crossings	chr2.S_185217503	2	190808732	5.17e-07	0.08367	C	T	PR	GT	PR;ANN=T|downstream_gene_variant|MODIFIER|Zm00001d000990|Zm00001d000990|transcript|Zm00001d000990_T001|lincRNA||n.*3647G>A|||||3647|,T|intron_variant|MODIFIER|Zm00001d005848|Zm00001d005848|transcript|Zm00001d005848_T003|protein_coding|6/8|c.754-175G>A||||||,T|intron_variant|MODIFIER|Zm00001d005848|Zm00001d005848|transcript|Zm00001d005848_T001|protein_coding|3/5|c.538-175G>A||||||,T|intron_variant…	Zm00001d000990
	Crossings	chr2.S_185370654	2	190962686	2.2734e-08	0.12128	T	C	PR	GT	PR;ANN=C|intron_variant|MODIFIER|Zm00001d005856|Zm00001d005856|transcript|Zm00001d005856_T003|protein_coding|1/5|c.311+100T>C||||||,C|intron_variant|MODIFIER|Zm00001d005856|Zm00001d005856|transcript|Zm00001d005856_T001|protein_coding|1/3|c.311+100T>C||||||,C|intron_variant|MODIFIER|Zm00001d005856|Zm00001d005856|transcript|Zm00001d005856_T002|protein_coding|1/9|c.-2285+100T>C||||||,C|intron_varian…	Zm00001d005856
	Crossings	chr2.S_186159915	2	191755469	1.7836e-07	0.09427	C	A	PR	GT	PR;ANN=A|missense_variant|MODERATE|bZIP-transcription_factor_123|Zm00001d005884|transcript|Zm00001d005884_T001|protein_coding|1/6|c.231C>A|p.His77Gln|504/1495|231/918|77/305||,A|missense_variant|MODERATE|bZIP-transcription_factor_123|Zm00001d005884|transcript|Zm00001d005884_T002|protein_coding|1/5|c.231C>A|p.His77Gln|504/1601|231/918|77/305||,A|missense_variant|MODERATE|bZIP-transcription_factor_…	Zm00001d005884
	Crossings	chr2.S_186159931	2	191755485	5.7878e-09	0.11858	G	T	PR	GT	PR;ANN=T|missense_variant|MODERATE|bZIP-transcription_factor_123|Zm00001d005884|transcript|Zm00001d005884_T001|protein_coding|1/6|c.247G>T|p.Gly83Trp|520/1495|247/918|83/305||,T|missense_variant|MODERATE|bZIP-transcription_factor_123|Zm00001d005884|transcript|Zm00001d005884_T002|protein_coding|1/5|c.247G>T|p.Gly83Trp|520/1601|247/918|83/305||,T|missense_variant|MODERATE|bZIP-transcription_factor_…	Zm00001d005884
	Crossings	chr2.S_186174653	2	191770207	3.0568e-12	0.17283	A	G	PR	GT	PR;ANN=G|downstream_gene_variant|MODIFIER|Zm00001d005885|Zm00001d005885|transcript|Zm00001d005885_T001|protein_coding||c.*607T>C|||||607|,G|intergenic_region|MODIFIER|bZIP-transcription_factor_123-Zm00001d005885|Zm00001d005884-Zm00001d005885|intergenic_region|Zm00001d005884-Zm00001d005885|||n.191770207A>G||||||	Zm00001d005885
	Crossings	chr2.S_187277944	2	192921756	2.0099e-07	0.08986	G	C	PR	GT	PR;ANN=C|upstream_gene_variant|MODIFIER|Zm00001d005923|Zm00001d005923|transcript|Zm00001d005923_T001|protein_coding||c.-278C>G|||||278|,C|intergenic_region|MODIFIER|Zm00001d005923-Zm00001d005924|Zm00001d005923-Zm00001d005924|intergenic_region|Zm00001d005923-Zm00001d005924|||n.192921756G>C||||||	Zm00001d005923
	Crossings	chr2.S_187678821	2	193307923	6.9113e-07	0.09828	G	T	PR	GT	PR;ANN=T|3_prime_UTR_variant|MODIFIER|Zm00001d005934|Zm00001d005934|transcript|Zm00001d005934_T001|protein_coding|2/3|c.*108C>A|||||108|,T|3_prime_UTR_variant|MODIFIER|Zm00001d005934|Zm00001d005934|transcript|Zm00001d005934_T002|protein_coding|2/2|c.*108C>A|||||108|	Zm00001d005934
	Crossings	chr2.S_188414089	2	194068057	3.1529e-07	0.08787	G	C	PR	GT	PR;ANN=C|downstream_gene_variant|MODIFIER|Zm00001d005965|Zm00001d005965|transcript|Zm00001d005965_T001|protein_coding||c.*899G>C|||||899|,C|downstream_gene_variant|MODIFIER|Zm00001d005966|Zm00001d005966|transcript|Zm00001d005966_T001|protein_coding||c.*1158C>G|||||1158|,C|intergenic_region|MODIFIER|Zm00001d005965-Zm00001d005966|Zm00001d005965-Zm00001d005966|intergenic_region|Zm00001d005965-Zm0000…	Zm00001d005965
	Crossings	chr2.S_188414091	2	194068059	3.654e-07	0.08653	A	G	PR	GT	PR;ANN=G|downstream_gene_variant|MODIFIER|Zm00001d005965|Zm00001d005965|transcript|Zm00001d005965_T001|protein_coding||c.*901A>G|||||901|,G|downstream_gene_variant|MODIFIER|Zm00001d005966|Zm00001d005966|transcript|Zm00001d005966_T001|protein_coding||c.*1156T>C|||||1156|,G|intergenic_region|MODIFIER|Zm00001d005965-Zm00001d005966|Zm00001d005965-Zm00001d005966|intergenic_region|Zm00001d005965-Zm0000…	Zm00001d005965
	Crossings	chr2.S_188414094	2	194068062	3.292e-07	0.08714	C	G	PR	GT	PR;ANN=G|downstream_gene_variant|MODIFIER|Zm00001d005965|Zm00001d005965|transcript|Zm00001d005965_T001|protein_coding||c.*904C>G|||||904|,G|downstream_gene_variant|MODIFIER|Zm00001d005966|Zm00001d005966|transcript|Zm00001d005966_T001|protein_coding||c.*1153G>C|||||1153|,G|intergenic_region|MODIFIER|Zm00001d005965-Zm00001d005966|Zm00001d005965-Zm00001d005966|intergenic_region|Zm00001d005965-Zm0000…	Zm00001d005965
	Crossings	chr2.S_188657795	2	194315364	3.5826e-21	0.38795	C	T	PR	GT	PR;ANN=T|downstream_gene_variant|MODIFIER|Zm00001d005971|Zm00001d005971|transcript|Zm00001d005971_T001|protein_coding||c.*4763C>T|||||4763|,T|intergenic_region|MODIFIER|Zm00001d005971-Zm00001d005972|Zm00001d005971-Zm00001d005972|intergenic_region|Zm00001d005971-Zm00001d005972|||n.194315364C>T||||||	Zm00001d005971
	Crossings	chr2.S_188771411	2	194430624	1.5355e-21	0.36053	C	T	PR	GT	PR;ANN=T|upstream_gene_variant|MODIFIER|Zm00001d005972|Zm00001d005972|transcript|Zm00001d005972_T006|protein_coding||c.-2304C>T|||||487|,T|upstream_gene_variant|MODIFIER|Zm00001d005972|Zm00001d005972|transcript|Zm00001d005972_T001|protein_coding||c.-19C>T|||||19|,T|upstream_gene_variant|MODIFIER|Zm00001d005972|Zm00001d005972|transcript|Zm00001d005972_T002|protein_coding||c.-19C>T|||||19|,T|upstre…	Zm00001d005972
	Crossings	chr2.S_188817960	2	194484968	1.052e-11	0.16222	C	A	PR	GT	PR;ANN=A|synonymous_variant|LOW|Zm00001d005974|Zm00001d005974|transcript|Zm00001d005974_T001|protein_coding|3/8|c.690C>A|p.Ile230Ile|720/1527|690/1497|230/498||,A|downstream_gene_variant|MODIFIER|Zm00001d005975|Zm00001d005975|transcript|Zm00001d005975_T001|protein_coding||c.*3572G>T|||||3234|,A|downstream_gene_variant|MODIFIER|Zm00001d005975|Zm00001d005975|transcript|Zm00001d005975_T002|protein_c…	Zm00001d005974
	Crossings	chr2.S_189522130	2	195251247	1.6039e-21	0.34752	T	C	PR	GT	PR;ANN=C|upstream_gene_variant|MODIFIER|Zm00001d006011|Zm00001d006011|transcript|Zm00001d006011_T001|protein_coding||c.-4967A>G|||||4793|,C|upstream_gene_variant|MODIFIER|Zm00001d006013|Zm00001d006013|transcript|Zm00001d006013_T001|protein_coding||c.-3800T>C|||||3800|,C|downstream_gene_variant|MODIFIER|Zm00001d006012|Zm00001d006012|transcript|Zm00001d006012_T001|protein_coding||c.*3125T>C|||||304…	Zm00001d006011
	Crossings	chr2.S_189522793	2	195251910	1.5524e-21	0.34792	C	A	PR	GT	PR;ANN=A|upstream_gene_variant|MODIFIER|Zm00001d006013|Zm00001d006013|transcript|Zm00001d006013_T001|protein_coding||c.-3137C>A|||||3137|,A|downstream_gene_variant|MODIFIER|Zm00001d006012|Zm00001d006012|transcript|Zm00001d006012_T001|protein_coding||c.*3788C>A|||||3712|,A|intergenic_region|MODIFIER|Zm00001d006012-Zm00001d006013|Zm00001d006012-Zm00001d006013|intergenic_region|Zm00001d006012-Zm0000…	Zm00001d006013
	Crossings	chr2.S_196869088	2	203284228	2.1924e-10	0.15265	A	T	PR	GT	PR;ANN=T|3_prime_UTR_variant|MODIFIER|Zm00001d006267|Zm00001d006267|transcript|Zm00001d006267_T002|protein_coding|16/16|c.*310A>T|||||310|,T|3_prime_UTR_variant|MODIFIER|Zm00001d006267|Zm00001d006267|transcript|Zm00001d006267_T001|protein_coding|16/16|c.*310A>T|||||310|,T|3_prime_UTR_variant|MODIFIER|Zm00001d006267|Zm00001d006267|transcript|Zm00001d006267_T004|protein_coding|16/16|c.*310A>T|||||3…	Zm00001d006267
	Crossings	chr2.S_197442315	2	203853047	1.1483e-07	0.10105	T	G	PR	GT	PR;ANN=G|intergenic_region|MODIFIER|Zm00001d006291-NLP-transcription_factor_17|Zm00001d006291-Zm00001d006293|intergenic_region|Zm00001d006291-Zm00001d006293|||n.203853047T>G||||||	Zm00001d006291-Zm00001d006293
	Crossings	chr2.S_202405210	2	208979975	1.4832e-07	0.10309	C	A	PR	GT	PR;ANN=A|intergenic_region|MODIFIER|Zm00001d006462-C2C2-Dof-transcription_factor_34|Zm00001d006462-Zm00001d006463|intergenic_region|Zm00001d006462-Zm00001d006463|||n.208979975C>A||||||	Zm00001d006462-Zm00001d006463
	Crossings	chr2.S_205250519	2	212076194	3.0544e-07	0.08738	C	T	PR	GT	PR;ANN=T|intergenic_region|MODIFIER|Zm00001d006605-Zm00001d006606|Zm00001d006605-Zm00001d006606|intergenic_region|Zm00001d006605-Zm00001d006606|||n.212076194C>T||||||	Zm00001d006605-Zm00001d006606
	Crossings	chr2.S_210471545	2	217283840	1.5058e-09	0.14284	C	A	PR	GT	PR;ANN=A|downstream_gene_variant|MODIFIER|Zm00001d006822|Zm00001d006822|transcript|Zm00001d006822_T001|protein_coding||c.*956G>T|||||956|,A|intergenic_region|MODIFIER|Zm00001d006821-Zm00001d006822|Zm00001d006821-Zm00001d006822|intergenic_region|Zm00001d006821-Zm00001d006822|||n.217283840C>A||||||	Zm00001d006822
	Crossings	chr2.S_211476901	2	218289333	2.5457e-09	0.13566	G	A	PR	GT	PR;ANN=A|upstream_gene_variant|MODIFIER|Zm00001d006868|Zm00001d006868|transcript|Zm00001d006868_T007|protein_coding||c.-2716G>A|||||2606|,A|upstream_gene_variant|MODIFIER|Zm00001d006868|Zm00001d006868|transcript|Zm00001d006868_T001|protein_coding||c.-2589G>A|||||2385|,A|upstream_gene_variant|MODIFIER|Zm00001d006868|Zm00001d006868|transcript|Zm00001d006868_T002|protein_coding||c.-2589G>A|||||2385|…	Zm00001d006868
	Crossings	chr2.S_218997510	2	225750664	7.0565e-11	0.15091	C	T	PR	GT	PR;ANN=T|downstream_gene_variant|MODIFIER|Zm00001d007253|Zm00001d007253|transcript|Zm00001d007253_T002|protein_coding||c.*3735C>T|||||3152|,T|downstream_gene_variant|MODIFIER|Zm00001d007253|Zm00001d007253|transcript|Zm00001d007253_T001|protein_coding||c.*3735C>T|||||3152|,T|downstream_gene_variant|MODIFIER|Zm00001d007253|Zm00001d007253|transcript|Zm00001d007253_T003|protein_coding||c.*3735C>T||||…	Zm00001d007253
	Crossings	chr2.S_220972283	2	200840054	3.3615e-07	0.09221	C	T	PR	GT	PR;ANN=T|intergenic_region|MODIFIER|Zm00001d006180-Zm00001d006181|Zm00001d006180-Zm00001d006181|intergenic_region|Zm00001d006180-Zm00001d006181|||n.200840054C>T||||||	Zm00001d006180-Zm00001d006181
	Crossings	chr2.S_223283040	2	230338544	5.633e-09	0.13286	A	G	PR	GT	PR;ANN=G|upstream_gene_variant|MODIFIER|bHLH-transcription_factor_96|Zm00001d007382|transcript|Zm00001d007382_T001|protein_coding||c.-199A>G|||||109|,G|intergenic_region|MODIFIER|Zm00001d007381-bHLH-transcription_factor_96|Zm00001d007381-Zm00001d007382|intergenic_region|Zm00001d007381-Zm00001d007382|||n.230338544A>G||||||	Zm00001d007382
	Crossings	chr2.S_229443916	2	236531251	2.3631e-14	0.21487	A	T	PR	GT	PR;ANN=T|intergenic_region|MODIFIER|Zm00001d007631-Zm00001d007632|Zm00001d007631-Zm00001d007632|intergenic_region|Zm00001d007631-Zm00001d007632|||n.236531251A>T||||||	Zm00001d007631-Zm00001d007632
	Crossings	chr2.S_229986659	2	237083741	1.9444e-13	0.20497	A	G	PR	GT	PR;ANN=G|upstream_gene_variant|MODIFIER|Zm00001d007658|Zm00001d007658|transcript|Zm00001d007658_T001|protein_coding||c.-1094A>G|||||821|,G|downstream_gene_variant|MODIFIER|sugary-enhancer1|Zm00001d007657|transcript|Zm00001d007657_T001|protein_coding||c.*3133A>G|||||3133|,G|downstream_gene_variant|MODIFIER|Zm00001d007659|Zm00001d007659|transcript|Zm00001d007659_T001|protein_coding||c.*3180T>C|||||…	Zm00001d007658
	Crossings	chr2.S_230607828	2	237615025	4.7463e-08	0.11117	A	G	PR	GT	PR;ANN=G|downstream_gene_variant|MODIFIER|Zm00001d007697|Zm00001d007697|transcript|Zm00001d007697_T001|protein_coding||c.*629A>G|||||629|,G|downstream_gene_variant|MODIFIER|Zm00001d007698|Zm00001d007698|transcript|Zm00001d007698_T002|protein_coding||c.*1669T>C|||||1078|,G|downstream_gene_variant|MODIFIER|Zm00001d007698|Zm00001d007698|transcript|Zm00001d007698_T001|protein_coding||c.*1669T>C|||||1…	Zm00001d007697
	Crossings	chr2.S_232098911	2	239001232	2.083e-07	0.0901	G	A	PR	GT	PR;ANN=A|3_prime_UTR_variant|MODIFIER|Zm00001d007757|Zm00001d007757|transcript|Zm00001d007757_T004|protein_coding|6/7|c.*47G>A|||||47|,A|3_prime_UTR_variant|MODIFIER|Zm00001d007757|Zm00001d007757|transcript|Zm00001d007757_T001|protein_coding|8/8|c.*47G>A|||||47|,A|3_prime_UTR_variant|MODIFIER|Zm00001d007757|Zm00001d007757|transcript|Zm00001d007757_T002|protein_coding|7/8|c.*47G>A|||||47|,A|3_prim…	Zm00001d007757
	Crossings	chr2.S_232272851	2	239175114	3.4819e-07	0.08648	G	A	PR	GT	PR;ANN=A|intergenic_region|MODIFIER|Zm00001d007761-Zm00001d007762|Zm00001d007761-Zm00001d007762|intergenic_region|Zm00001d007761-Zm00001d007762|||n.239175114G>A||||||	Zm00001d007761-Zm00001d007762
	Crossings	chr2.S_236240525	2	244307140	7.7558e-07	0.08319	G	A	PR	GT	PR;ANN=A|3_prime_UTR_variant|MODIFIER|Zm00001d007965|Zm00001d007965|transcript|Zm00001d007965_T004|protein_coding|5/5|c.*4213G>A|||||5084|,A|downstream_gene_variant|MODIFIER|succinate_dehydrogenase4|Zm00001d007966|transcript|Zm00001d007966_T001|protein_coding||c.*4982C>T|||||4402|,A|downstream_gene_variant|MODIFIER|Zm00001d007965|Zm00001d007965|transcript|Zm00001d007965_T001|protein_coding||c.*18…	Zm00001d007965
	Crossings	chr3.S_552062	B73V4_ctg31	598428	2.8015e-09	0.1212
	Crossings	chr3.S_1710740	3	998831	3.7599e-11	0.15769	G	T	PR	GT	PR;ANN=T|upstream_gene_variant|MODIFIER|Zm00001d039283|Zm00001d039283|transcript|Zm00001d039283_T004|protein_coding||c.-1229G>T|||||1219|,T|upstream_gene_variant|MODIFIER|Zm00001d039283|Zm00001d039283|transcript|Zm00001d039283_T001|protein_coding||c.-1263G>T|||||1104|,T|upstream_gene_variant|MODIFIER|Zm00001d039283|Zm00001d039283|transcript|Zm00001d039283_T002|protein_coding||c.-1265G>T|||||1104|…	Zm00001d039283
	Crossings	chr3.S_1711009	3	999100	3.3259e-24	0.39331	A	C	PR	GT	PR;ANN=C|upstream_gene_variant|MODIFIER|Zm00001d039283|Zm00001d039283|transcript|Zm00001d039283_T004|protein_coding||c.-960A>C|||||950|,C|upstream_gene_variant|MODIFIER|Zm00001d039283|Zm00001d039283|transcript|Zm00001d039283_T001|protein_coding||c.-994A>C|||||835|,C|upstream_gene_variant|MODIFIER|Zm00001d039283|Zm00001d039283|transcript|Zm00001d039283_T002|protein_coding||c.-996A>C|||||835|,C|ups…	Zm00001d039283
	Crossings	chr3.S_1884447	3	1205975	5.3691e-08	0.10097	T	C	PR	GT	PR;ANN=C|synonymous_variant|LOW|Zm00001d039296|Zm00001d039296|transcript|Zm00001d039296_T001|protein_coding|10/11|c.792A>G|p.Glu264Glu|792/1129|792/990|264/329||,C|3_prime_UTR_variant|MODIFIER|Zm00001d039296|Zm00001d039296|transcript|Zm00001d039296_T002|protein_coding|12/13|c.*2276A>G|||||14879|,C|3_prime_UTR_variant|MODIFIER|Zm00001d039296|Zm00001d039296|transcript|Zm00001d039296_T003|protein_co…	Zm00001d039296
	Crossings	chr3.S_2951730	3	2196932	8.9872e-13	0.17791	T	C	PR	GT	PR;ANN=C|upstream_gene_variant|MODIFIER|Zm00001d039345|Zm00001d039345|transcript|Zm00001d039345_T001|protein_coding||c.-3087A>G|||||2981|,C|upstream_gene_variant|MODIFIER|sugars_will_eventually_be_exported_transporter3b|Zm00001d039347|transcript|Zm00001d039347_T001|protein_coding||c.-4738T>C|||||4738|,C|intron_variant|MODIFIER|Zm00001d039346|Zm00001d039346|transcript|Zm00001d039346_T001|protein_c…	Zm00001d039345
	Crossings	chr3.S_4581154	3	3851972	5.1895e-07	0.09182	T	C	PR	GT	PR;ANN=C|upstream_gene_variant|MODIFIER|Zm00001d039419|Zm00001d039419|transcript|Zm00001d039419_T001|protein_coding||c.-3627A>G|||||3627|,C|downstream_gene_variant|MODIFIER|Zm00001d039420|Zm00001d039420|transcript|Zm00001d039420_T001|protein_coding||c.*654A>G|||||654|,C|downstream_gene_variant|MODIFIER|Zm00001d039421|Zm00001d039421|transcript|Zm00001d039421_T088|protein_coding||c.*4575A>G|||||439…	Zm00001d039419
	Crossings	chr3.S_5318028	3	4480977	6.8339e-07	0.10188	A	T	PR	GT	PR;ANN=T|3_prime_UTR_variant|MODIFIER|Zm00001d039441|Zm00001d039441|transcript|Zm00001d039441_T001|protein_coding|3/3|c.*261T>A|||||261|	Zm00001d039441
	Crossings	chr3.S_5849566	3	5021083	5.8508e-07	0.56738	T	C	PR	GT	PR;ANN=C|intron_variant|MODIFIER|Zm00001d039465|Zm00001d039465|transcript|Zm00001d039465_T001|protein_coding|1/12|c.55+70T>C||||||	Zm00001d039465
	Crossings	chr3.S_5849567	3	5021084	2.5909e-08	0.11087	A	G	PR	GT	PR;ANN=G|intron_variant|MODIFIER|Zm00001d039465|Zm00001d039465|transcript|Zm00001d039465_T001|protein_coding|1/12|c.55+71A>G||||||	Zm00001d039465
	Crossings	chr3.S_9450887	3	8726195	2.0858e-08	0.10833	T	A	PR	GT	PR;ANN=A|upstream_gene_variant|MODIFIER|Zm00001d000474|Zm00001d000474|transcript|Zm00001d000474_T001|lincRNA||n.-844T>A|||||844|,A|downstream_gene_variant|MODIFIER|Zm00001d039600|Zm00001d039600|transcript|Zm00001d039600_T001|protein_coding||c.*500T>A|||||500|,A|intergenic_region|MODIFIER|Zm00001d039600-Zm00001d000474|Zm00001d039600-Zm00001d000474|intergenic_region|Zm00001d039600-Zm00001d000474|||…	Zm00001d000474
	Crossings	chr3.S_9450889	3	8726197	1.6653e-08	0.10954	T	C	PR	GT	PR;ANN=C|upstream_gene_variant|MODIFIER|Zm00001d000474|Zm00001d000474|transcript|Zm00001d000474_T001|lincRNA||n.-842T>C|||||842|,C|downstream_gene_variant|MODIFIER|Zm00001d039600|Zm00001d039600|transcript|Zm00001d039600_T001|protein_coding||c.*502T>C|||||502|,C|intergenic_region|MODIFIER|Zm00001d039600-Zm00001d000474|Zm00001d039600-Zm00001d000474|intergenic_region|Zm00001d039600-Zm00001d000474|||…	Zm00001d000474
	Crossings	chr3.S_9450890	3	8726198	8.824e-09	0.11344	T	C	PR	GT	PR;ANN=C|upstream_gene_variant|MODIFIER|Zm00001d000474|Zm00001d000474|transcript|Zm00001d000474_T001|lincRNA||n.-841T>C|||||841|,C|downstream_gene_variant|MODIFIER|Zm00001d039600|Zm00001d039600|transcript|Zm00001d039600_T001|protein_coding||c.*503T>C|||||503|,C|intergenic_region|MODIFIER|Zm00001d039600-Zm00001d000474|Zm00001d039600-Zm00001d000474|intergenic_region|Zm00001d039600-Zm00001d000474|||…	Zm00001d000474
	Crossings	chr3.S_12417910	3	11692243	2.7741e-08	0.12751	G	A	PR	GT	PR;ANN=A|upstream_gene_variant|MODIFIER|Zm00001d039678|Zm00001d039678|transcript|Zm00001d039678_T002|protein_coding||c.-4634G>A|||||4381|,A|upstream_gene_variant|MODIFIER|Zm00001d039678|Zm00001d039678|transcript|Zm00001d039678_T001|protein_coding||c.-4634G>A|||||4381|,A|upstream_gene_variant|MODIFIER|Zm00001d039678|Zm00001d039678|transcript|Zm00001d039678_T003|protein_coding||c.-4634G>A|||||4381|…	Zm00001d039678
	Crossings	chr3.S_14373608	3	13688626	2.1646e-08	0.1111	G	A	PR	GT	PR;ANN=A|3_prime_UTR_variant|MODIFIER|Zm00001d039747|Zm00001d039747|transcript|Zm00001d039747_T002|protein_coding|5/5|c.*697C>T|||||697|WARNING_REF_DOES_NOT_MATCH_GENOME,A|intron_variant|MODIFIER|Zm00001d039747|Zm00001d039747|transcript|Zm00001d039747_T001|protein_coding|3/3|c.*179-551C>T||||||	Zm00001d039747
	Crossings	chr3.S_15057806	3	14339560	2.7846e-07	0.11254	T	A	PR	GT	PR;ANN=A|3_prime_UTR_variant|MODIFIER|Zm00001d039769|Zm00001d039769|transcript|Zm00001d039769_T002|protein_coding|5/5|c.*235T>A|||||235|,A|3_prime_UTR_variant|MODIFIER|Zm00001d039769|Zm00001d039769|transcript|Zm00001d039769_T001|protein_coding|6/6|c.*235T>A|||||235|,A|3_prime_UTR_variant|MODIFIER|Zm00001d039769|Zm00001d039769|transcript|Zm00001d039769_T003|protein_coding|7/7|c.*235T>A|||||235|,A|…	Zm00001d039769
	Crossings	chr3.S_18818844	3	18182641	5.5344e-08	0.10517	C	G	PR	GT	PR;ANN=G|missense_variant|MODERATE|Zm00001d039891|Zm00001d039891|transcript|Zm00001d039891_T001|protein_coding|1/1|c.929G>C|p.Arg310Pro|929/1353|929/1353|310/450||	Zm00001d039891
	Crossings	chr3.S_19696259	3	19116298	4.8304e-15	0.22537	G	A	PR	GT	PR;ANN=A|intergenic_region|MODIFIER|Zm00001d039908-Zm00001d039910|Zm00001d039908-Zm00001d039910|intergenic_region|Zm00001d039908-Zm00001d039910|||n.19116298G>A||||||	Zm00001d039908-Zm00001d039910
	Crossings	chr3.S_31348465	3	30929937	1.7112e-16	0.27541	G	A	PR	GT	PR;ANN=A|intergenic_region|MODIFIER|Zm00001d000505-Zm00001d040183|Zm00001d000505-Zm00001d040183|intergenic_region|Zm00001d000505-Zm00001d040183|||n.30929937G>A||||||	Zm00001d000505-Zm00001d040183
	Crossings	chr3.S_48042690	3	47815870	1.9095e-07	0.09005	G	T	PR	GT	PR;ANN=T|synonymous_variant|LOW|Zm00001d040517|Zm00001d040517|transcript|Zm00001d040517_T001|protein_coding|1/1|c.258G>T|p.Leu86Leu|258/681|258/681|86/226||	Zm00001d040517
	Crossings	chr3.S_48507062	3	48300035	1.0646e-07	0.0941	T	C	PR	GT	PR;ANN=C|intergenic_region|MODIFIER|MYB-transcription_factor_128-Zm00001d040529|Zm00001d040527-Zm00001d040529|intergenic_region|Zm00001d040527-Zm00001d040529|||n.48300035T>C||||||	Zm00001d040527-Zm00001d040529
	Crossings	chr3.S_48804495	3	48598437	3.6788e-07	0.08593	G	T	PR	GT	PR;ANN=T|3_prime_UTR_variant|MODIFIER|Zm00001d040535|Zm00001d040535|transcript|Zm00001d040535_T005|protein_coding|8/8|c.*3121G>T|||||3121|,T|3_prime_UTR_variant|MODIFIER|Zm00001d040535|Zm00001d040535|transcript|Zm00001d040535_T011|protein_coding|8/8|c.*3121G>T|||||3121|,T|downstream_gene_variant|MODIFIER|Zm00001d040535|Zm00001d040535|transcript|Zm00001d040535_T003|protein_coding||c.*1463G>T|||||3…	Zm00001d040535
	Crossings	chr3.S_49498201	3	49295482	1.0713e-07	0.09468	C	A	PR	GT	PR;ANN=A|intergenic_region|MODIFIER|Zm00001d040550-WRKY-transcription_factor_99|Zm00001d040550-Zm00001d040554|intergenic_region|Zm00001d040550-Zm00001d040554|||n.49295482C>A||||||	Zm00001d040550-Zm00001d040554
	Crossings	chr3.S_49624058	3	49419614	1.1555e-08	0.10896	G	C	PR	GT	PR;ANN=C|synonymous_variant|LOW|Zea_CEFD_homolog1|Zm00001d040555|transcript|Zm00001d040555_T001|protein_coding|1/1|c.546C>G|p.Ser182Ser|546/1443|546/1443|182/480||	Zm00001d040555
	Crossings	chr3.S_50609620	3	50460282	6.9226e-07	0.09989	T	C	PR	GT	PR;ANN=C|5_prime_UTR_variant|MODIFIER|Zm00001d040567|Zm00001d040567|transcript|Zm00001d040567_T001|protein_coding|1/13|c.-394T>C|||||394|	Zm00001d040567
	Crossings	chr3.S_54245451	3	54132489	8.9784e-12	0.16142	C	T	PR	GT	PR;ANN=T|intergenic_region|MODIFIER|Zm00001d040618-Zm00001d040619|Zm00001d040618-Zm00001d040619|intergenic_region|Zm00001d040618-Zm00001d040619|||n.54132489C>T||||||	Zm00001d040618-Zm00001d040619
	Crossings	chr3.S_57503304	3	57464029	2.9545e-07	0.08867	C	T	PR	GT	PR;ANN=T|intergenic_region|MODIFIER|Zm00001d040677-Zm00001d040678|Zm00001d040677-Zm00001d040678|intergenic_region|Zm00001d040677-Zm00001d040678|||n.57464029C>T||||||	Zm00001d040677-Zm00001d040678
	Crossings	chr3.S_134792987	3	135479533	1.5939e-18	0.28101	G	A	PR	GT	PR;ANN=A|downstream_gene_variant|MODIFIER|Zm00001d041732|Zm00001d041732|transcript|Zm00001d041732_T001|protein_coding||c.*965G>A|||||566|,A|intron_variant|MODIFIER|Zm00001d041733|Zm00001d041733|transcript|Zm00001d041733_T001|protein_coding|1/1|c.278-111C>T||||||	Zm00001d041732
	Crossings	chr3.S_134793126	3	135479672	1.5875e-18	0.28046	G	A	PR	GT	PR;ANN=A|downstream_gene_variant|MODIFIER|Zm00001d041732|Zm00001d041732|transcript|Zm00001d041732_T001|protein_coding||c.*1104G>A|||||705|,A|intron_variant|MODIFIER|Zm00001d041733|Zm00001d041733|transcript|Zm00001d041733_T001|protein_coding|1/1|c.278-250C>T||||||	Zm00001d041732
	Crossings	chr3.S_134793254	3	135479800	2.1153e-12	0.17165	C	A	PR	GT	PR;ANN=A|downstream_gene_variant|MODIFIER|Zm00001d041732|Zm00001d041732|transcript|Zm00001d041732_T001|protein_coding||c.*1232C>A|||||833|,A|intron_variant|MODIFIER|Zm00001d041733|Zm00001d041733|transcript|Zm00001d041733_T001|protein_coding|1/1|c.278-378G>T||||||	Zm00001d041732
	Crossings	chr3.S_136851257	3	137541219	4.0512e-07	0.08495	G	A	PR	GT	PR;ANN=A|intergenic_region|MODIFIER|Zm00001d000616-ZF-HD-transcription_factor_21|Zm00001d000616-Zm00001d041780|intergenic_region|Zm00001d000616-Zm00001d041780|||n.137541219G>A||||||	Zm00001d000616-Zm00001d041780
	Crossings	chr3.S_147522076	3	148850232	7.5473e-07	0.08718	C	T	PR	GT	PR;ANN=T|downstream_gene_variant|MODIFIER|Zm00001d042054|Zm00001d042054|transcript|Zm00001d042054_T001|protein_coding||c.*73C>T|||||73|,T|intergenic_region|MODIFIER|Zm00001d042054-Zea_mays_ARGOS6|Zm00001d042054-Zm00001d042055|intergenic_region|Zm00001d042054-Zm00001d042055|||n.148850232C>T||||||	Zm00001d042054
	Crossings	chr3.S_157933046	3	159529323	6.5671e-11	0.16513	C	T	PR	GT	PR;ANN=T|upstream_gene_variant|MODIFIER|Zm00001d042293|Zm00001d042293|transcript|Zm00001d042293_T001|protein_coding||c.-5135G>A|||||4682|,T|upstream_gene_variant|MODIFIER|Zm00001d042293|Zm00001d042293|transcript|Zm00001d042293_T002|protein_coding||c.-7681G>A|||||4673|,T|intergenic_region|MODIFIER|Zm00001d042293-Zm00001d000636|Zm00001d042293-Zm00001d000636|intergenic_region|Zm00001d042293-Zm00001d…	Zm00001d042293
	Crossings	chr3.S_162312198	3	163978412	1.5647e-16	0.29448	A	G	PR	GT	PR;ANN=G|downstream_gene_variant|MODIFIER|Zm00001d042381|Zm00001d042381|transcript|Zm00001d042381_T001|protein_coding||c.*938T>C|||||615|,G|intergenic_region|MODIFIER|Zm00001d042380-Zm00001d042381|Zm00001d042380-Zm00001d042381|intergenic_region|Zm00001d042380-Zm00001d042381|||n.163978412A>G||||||	Zm00001d042381
	Crossings	chr3.S_162313554	3	163979768	1.0934e-09	0.15626	G	A	PR	GT	PR;ANN=A|downstream_gene_variant|MODIFIER|Zm00001d042382|Zm00001d042382|transcript|Zm00001d042382_T001|protein_coding||c.*4353C>T|||||4353|,A|intron_variant|MODIFIER|Zm00001d042381|Zm00001d042381|transcript|Zm00001d042381_T001|protein_coding|2/2|c.204+89C>T||||||	Zm00001d042382
	Crossings	chr3.S_165897779	3	168518075	2.6504e-18	0.27579	G	T	PR	GT	PR;ANN=T|5_prime_UTR_variant|MODIFIER|ARR-B-transcription_factor_6|Zm00001d042463|transcript|Zm00001d042463_T003|protein_coding|1/5|c.-23G>T|||||23|,T|intron_variant|MODIFIER|ARR-B-transcription_factor_6|Zm00001d042463|transcript|Zm00001d042463_T001|protein_coding|1/3|c.115+321G>T||||||,T|intron_variant|MODIFIER|ARR-B-transcription_factor_6|Zm00001d042463|transcript|Zm00001d042463_T002|protein_co…	Zm00001d042463
	Crossings	chr3.S_169221070	3	171824011	2.7e-08	0.10447	T	G	PR	GT	PR;ANN=G|upstream_gene_variant|MODIFIER|indeterminate_gametophyte1|Zm00001d042560|transcript|Zm00001d042560_T001|protein_coding||c.-301A>C|||||125|,G|upstream_gene_variant|MODIFIER|indeterminate_gametophyte1|Zm00001d042560|transcript|Zm00001d042560_T002|protein_coding||c.-301A>C|||||111|,G|intergenic_region|MODIFIER|indeterminate_gametophyte1-Zm00001d042561|Zm00001d042560-Zm00001d042561|intergeni…	Zm00001d042560
	Crossings	chr3.S_169519213	3	172127635	6.4884e-11	0.16107	G	A	PR	GT	PR;ANN=A|synonymous_variant|LOW|Zm00001d042563|Zm00001d042563|transcript|Zm00001d042563_T001|protein_coding|1/1|c.165C>T|p.Phe55Phe|165/711|165/711|55/236||	Zm00001d042563
	Crossings	chr3.S_170535603	3	173171438	1.3509e-07	0.09539	T	G	PR	GT	PR;ANN=G|upstream_gene_variant|MODIFIER|Zm00001d042601|Zm00001d042601|transcript|Zm00001d042601_T001|protein_coding||c.-221T>G|||||74|,G|downstream_gene_variant|MODIFIER|Zm00001d042602|Zm00001d042602|transcript|Zm00001d042602_T001|protein_coding||c.*3328A>C|||||3328|,G|intergenic_region|MODIFIER|Zm00001d042600-Zm00001d042601|Zm00001d042600-Zm00001d042601|intergenic_region|Zm00001d042600-Zm00001d0…	Zm00001d042601
	Crossings	chr3.S_175550149	3	178107598	1.5187e-08	0.12689	G	A	PR	GT	PR;ANN=A|intron_variant|MODIFIER|AP2-EREBP-transcription_factor_174|Zm00001d042717|transcript|Zm00001d042717_T001|protein_coding|1/1|c.208+644G>A||||||	Zm00001d042717
	Crossings	chr3.S_180074346	3	182932474	4.5311e-07	0.0947	G	T	PR	GT	PR;ANN=T|intergenic_region|MODIFIER|protein_phosphatase_homolog3-Zm00001d042887|Zm00001d042886-Zm00001d042887|intergenic_region|Zm00001d042886-Zm00001d042887|||n.182932474G>T||||||	Zm00001d042886-Zm00001d042887
	Crossings	chr3.S_187101137	3	190036202	5.5549e-08	0.10337	G	A	PR	GT	PR;ANN=A|upstream_gene_variant|MODIFIER|Zm00001d043142|Zm00001d043142|transcript|Zm00001d043142_T001|protein_coding||c.-88G>A|||||27|,A|upstream_gene_variant|MODIFIER|Zm00001d043142|Zm00001d043142|transcript|Zm00001d043142_T002|protein_coding||c.-88G>A|||||27|,A|downstream_gene_variant|MODIFIER|Zm00001d043141|Zm00001d043141|transcript|Zm00001d043141_T002|protein_coding||c.*258G>A|||||64|,A|downst…	Zm00001d043142
	Crossings	chr3.S_189690965	3	192587512	5.1878e-07	0.09358	A	T	PR	GT	PR;ANN=T|3_prime_UTR_variant|MODIFIER|Homeobox-transcription_factor_118|Zm00001d043231|transcript|Zm00001d043231_T001|protein_coding|12/12|c.*305T>A|||||380|WARNING_REF_DOES_NOT_MATCH_GENOME,T|downstream_gene_variant|MODIFIER|Zm00001d043230|Zm00001d043230|transcript|Zm00001d043230_T001|protein_coding||c.*360A>T|||||360|	Zm00001d043231
	Crossings	chr3.S_189850159	3	192748827	2.4618e-08	0.10715	T	C	PR	GT	PR;ANN=C|upstream_gene_variant|MODIFIER|Zm00001d043238|Zm00001d043238|transcript|Zm00001d043238_T001|protein_coding||c.-1227T>C|||||1077|,C|upstream_gene_variant|MODIFIER|Zm00001d043238|Zm00001d043238|transcript|Zm00001d043238_T002|protein_coding||c.-1227T>C|||||1119|,C|upstream_gene_variant|MODIFIER|Zm00001d043238|Zm00001d043238|transcript|Zm00001d043238_T003|protein_coding||c.-1227T>C|||||1161|…	Zm00001d043238
	Crossings	chr3.S_195649970	3	198628736	5.9598e-13	0.20922	G	A	PR	GT	PR;ANN=A|5_prime_UTR_variant|MODIFIER|Zm00001d043392|Zm00001d043392|transcript|Zm00001d043392_T003|protein_coding|3/4|c.-3285G>A|||||3285|WARNING_REF_DOES_NOT_MATCH_GENOME,A|5_prime_UTR_variant|MODIFIER|Zm00001d043392|Zm00001d043392|transcript|Zm00001d043392_T004|protein_coding|4/5|c.-3285G>A|||||3285|WARNING_REF_DOES_NOT_MATCH_GENOME,A|5_prime_UTR_variant|MODIFIER|Zm00001d043392|Zm00001d043392|t…	Zm00001d043392
	Crossings	chr3.S_207485863	3	211031177	1.2404e-07	0.1159	C	T	PR	GT	PR;ANN=T|synonymous_variant|LOW|Zm00001d043826|Zm00001d043826|transcript|Zm00001d043826_T001|protein_coding|1/1|c.171G>A|p.Gly57Gly|171/255|171/255|57/84||WARNING_REF_DOES_NOT_MATCH_GENOME,T|upstream_gene_variant|MODIFIER|Zm00001d043827|Zm00001d043827|transcript|Zm00001d043827_T001|protein_coding||c.-1636C>T|||||1532|,T|upstream_gene_variant|MODIFIER|Zm00001d043827|Zm00001d043827|transcript|Zm000…	Zm00001d043826
	Crossings	chr3.S_226640466	3	230567997	1.2593e-13	0.19993	C	T	PR	GT	PR;ANN=T|intergenic_region|MODIFIER|Zm00001d044513-Zm00001d044514|Zm00001d044513-Zm00001d044514|intergenic_region|Zm00001d044513-Zm00001d044514|||n.230567997C>T||||||	Zm00001d044513-Zm00001d044514
	Crossings	chr3.S_226819912	3	230736820	5.8289e-07	0.10506	G	A	PR	GT	PR;ANN=A|synonymous_variant|LOW|Zm00001d044518|Zm00001d044518|transcript|Zm00001d044518_T001|protein_coding|1/2|c.798G>A|p.Arg266Arg|1072/1449|798/927|266/308||,A|downstream_gene_variant|MODIFIER|NLP-transcription_factor_10|Zm00001d044519|transcript|Zm00001d044519_T001|protein_coding||c.*2504C>T|||||2504|	Zm00001d044518
	Crossings	chr3.S_226963206	3	230874190	6.2952e-41	0.93047	T	C	PR	GT	PR;ANN=C|downstream_gene_variant|MODIFIER|Zm00001d044525|Zm00001d044525|transcript|Zm00001d044525_T001|protein_coding||c.*3489T>C|||||3274|,C|downstream_gene_variant|MODIFIER|Zm00001d044525|Zm00001d044525|transcript|Zm00001d044525_T002|protein_coding||c.*3489T>C|||||3271|,C|intergenic_region|MODIFIER|Zm00001d044525-Zm00001d044526|Zm00001d044525-Zm00001d044526|intergenic_region|Zm00001d044525-Zm00…	Zm00001d044525
	Crossings	chr3.S_226963585	3	230874569	4.0316e-21	0.38972	G	A	PR	GT	PR;ANN=A|downstream_gene_variant|MODIFIER|Zm00001d044525|Zm00001d044525|transcript|Zm00001d044525_T001|protein_coding||c.*3868G>A|||||3653|,A|downstream_gene_variant|MODIFIER|Zm00001d044525|Zm00001d044525|transcript|Zm00001d044525_T002|protein_coding||c.*3868G>A|||||3650|,A|intergenic_region|MODIFIER|Zm00001d044525-Zm00001d044526|Zm00001d044525-Zm00001d044526|intergenic_region|Zm00001d044525-Zm00…	Zm00001d044525
	Crossings	chr3.S_226963631	3	230874615	1.9699e-17	0.30119	G	A	PR	GT	PR;ANN=A|downstream_gene_variant|MODIFIER|Zm00001d044525|Zm00001d044525|transcript|Zm00001d044525_T001|protein_coding||c.*3914G>A|||||3699|,A|downstream_gene_variant|MODIFIER|Zm00001d044525|Zm00001d044525|transcript|Zm00001d044525_T002|protein_coding||c.*3914G>A|||||3696|,A|intergenic_region|MODIFIER|Zm00001d044525-Zm00001d044526|Zm00001d044525-Zm00001d044526|intergenic_region|Zm00001d044525-Zm00…	Zm00001d044525
	Crossings	chr3.S_226963663	3	230874647	1.6391e-27	0.55216	G	A	PR	GT	PR;ANN=A|downstream_gene_variant|MODIFIER|Zm00001d044525|Zm00001d044525|transcript|Zm00001d044525_T001|protein_coding||c.*3946G>A|||||3731|,A|downstream_gene_variant|MODIFIER|Zm00001d044525|Zm00001d044525|transcript|Zm00001d044525_T002|protein_coding||c.*3946G>A|||||3728|,A|intergenic_region|MODIFIER|Zm00001d044525-Zm00001d044526|Zm00001d044525-Zm00001d044526|intergenic_region|Zm00001d044525-Zm00…	Zm00001d044525
	Crossings	chr3.S_226975593	3	230886570	7.9941e-08	0.09723	C	A	PR	GT	PR;ANN=A|5_prime_UTR_variant|MODIFIER|Zm00001d044526|Zm00001d044526|transcript|Zm00001d044526_T001|protein_coding|1/3|c.-12C>A|||||12|,A|downstream_gene_variant|MODIFIER|Zm00001d044527|Zm00001d044527|transcript|Zm00001d044527_T002|protein_coding||c.*5177G>T|||||4971|,A|downstream_gene_variant|MODIFIER|Zm00001d044527|Zm00001d044527|transcript|Zm00001d044527_T001|protein_coding||c.*5177G>T|||||4935|	Zm00001d044526
	Crossings	chr3.S_227438765	3	231353805	1.13e-19	0.3636	T	C	PR	GT	PR;ANN=C|upstream_gene_variant|MODIFIER|Zm00001d044543|Zm00001d044543|transcript|Zm00001d044543_T001|protein_coding||c.-4518T>C|||||4518|WARNING_TRANSCRIPT_NO_STOP_CODON,C|downstream_gene_variant|MODIFIER|Zm00001d044542|Zm00001d044542|transcript|Zm00001d044542_T001|protein_coding||c.*374T>C|||||124|,C|intergenic_region|MODIFIER|Zm00001d044542-Zm00001d044543|Zm00001d044542-Zm00001d044543|intergeni…	Zm00001d044543
	Crossings	chr3.S_227451033	3	231366071	3.2222e-07	0.08706	A	T	PR	GT	PR;ANN=T|downstream_gene_variant|MODIFIER|Zm00001d044545|Zm00001d044545|transcript|Zm00001d044545_T001|protein_coding||c.*3750A>T|||||3750|,T|intergenic_region|MODIFIER|Zm00001d044545-bZIP-transcription_factor_21|Zm00001d044545-Zm00001d044546|intergenic_region|Zm00001d044545-Zm00001d044546|||n.231366071A>T||||||	Zm00001d044545
	Crossings	chr3.S_228645333	3	232569598	6.7587e-14	0.20417	C	T	PR	GT	PR;ANN=T|intron_variant|MODIFIER|Zm00001d044584|Zm00001d044584|transcript|Zm00001d044584_T006|protein_coding|12/41|c.1426-2831G>A||||||,T|intron_variant|MODIFIER|Zm00001d044584|Zm00001d044584|transcript|Zm00001d044584_T003|protein_coding|5/34|c.58-2831G>A||||||,T|intron_variant|MODIFIER|Zm00001d044584|Zm00001d044584|transcript|Zm00001d044584_T005|protein_coding|8/37|c.796-2831G>A||||||,T|intron_v…	Zm00001d044584
	Crossings	chr3.S_229035855	3	232952751	5.3025e-07	0.08318	T	G	PR	GT	PR;ANN=G|missense_variant|MODERATE|Zm00001d044596|Zm00001d044596|transcript|Zm00001d044596_T001|protein_coding|2/2|c.1364A>C|p.Glu455Ala|1364/2697|1364/2697|455/898||	Zm00001d044596
	Crossings	chr3.S_230321942	3	234224644	5.1216e-16	0.25357	C	A	PR	GT	PR;ANN=A|intron_variant|MODIFIER|Zm00001d044657|Zm00001d044657|transcript|Zm00001d044657_T002|protein_coding|2/7|c.124+76C>A||||||,A|intron_variant|MODIFIER|Zm00001d044657|Zm00001d044657|transcript|Zm00001d044657_T001|protein_coding|1/7|c.124+76C>A||||||,A|intron_variant|MODIFIER|Zm00001d044657|Zm00001d044657|transcript|Zm00001d044657_T003|protein_coding|2/7|c.124+76C>A||||||	Zm00001d044657
	Crossings	chr4.S_5587438	4	6363358	7.5934e-07	0.08297	G	T	PR	GT	PR;ANN=T|downstream_gene_variant|MODIFIER|Zm00001d048852|Zm00001d048852|transcript|Zm00001d048852_T001|protein_coding||c.*4212G>T|||||4212|,T|intergenic_region|MODIFIER|Zm00001d048852-seryl-tRNA_synthetase|Zm00001d048852-Zm00001d048856|intergenic_region|Zm00001d048852-Zm00001d048856|||n.6363358G>T||||||	Zm00001d048852
	Crossings	chr4.S_5706529	4	6483705	5.8172e-09	0.1392	T	C	PR	GT	PR;ANN=C|3_prime_UTR_variant|MODIFIER|Zm00001d048857|Zm00001d048857|transcript|Zm00001d048857_T003|protein_coding|7/9|c.*892T>C|||||2287|,C|upstream_gene_variant|MODIFIER|Zm00001d048859|Zm00001d048859|transcript|Zm00001d048859_T001|protein_coding||c.-2506T>C|||||2438|,C|downstream_gene_variant|MODIFIER|tRNA-Ala|ENSRNA049444372|transcript|ENSRNA049444372-T1|protein_coding||c.*2246A>G|||||2246|WARN…	Zm00001d048857
	Crossings	chr4.S_6536742	4	7340731	1.3452e-07	0.09533	T	C	PR	GT	PR;ANN=C|downstream_gene_variant|MODIFIER|Zm00001d048898|Zm00001d048898|transcript|Zm00001d048898_T001|protein_coding||c.*3779T>C|||||3779|,C|intergenic_region|MODIFIER|Zm00001d048898-Zm00001d048899|Zm00001d048898-Zm00001d048899|intergenic_region|Zm00001d048898-Zm00001d048899|||n.7340731T>C||||||	Zm00001d048898
	Crossings	chr4.S_7216721	4	8028274	1.4457e-12	0.17837	C	T	PR	GT	PR;ANN=T|intergenic_region|MODIFIER|Zm00001d048920-Zm00001d048921|Zm00001d048920-Zm00001d048921|intergenic_region|Zm00001d048920-Zm00001d048921|||n.8028274C>T||||||	Zm00001d048920-Zm00001d048921
	Crossings	chr4.S_7216765	4	8028318	1.4948e-12	0.17823	C	T	PR	GT	PR;ANN=T|intergenic_region|MODIFIER|Zm00001d048920-Zm00001d048921|Zm00001d048920-Zm00001d048921|intergenic_region|Zm00001d048920-Zm00001d048921|||n.8028318C>T||||||	Zm00001d048920-Zm00001d048921
	Crossings	chr4.S_10120576	4	10989051	8.6844e-19	0.32328	A	G	PR	GT	PR;ANN=G|intergenic_region|MODIFIER|Zm00001d048962-Zm00001d048965|Zm00001d048962-Zm00001d048965|intergenic_region|Zm00001d048962-Zm00001d048965|||n.10989051A>G||||||	Zm00001d048962-Zm00001d048965
	Crossings	chr4.S_10122749	4	10991224	4.7508e-29	0.56128	T	G	PR	GT	PR;ANN=G|intergenic_region|MODIFIER|Zm00001d048962-Zm00001d048965|Zm00001d048962-Zm00001d048965|intergenic_region|Zm00001d048962-Zm00001d048965|||n.10991224T>G||||||	Zm00001d048962-Zm00001d048965
	Crossings	chr4.S_10492462	4	11374027	4.0384e-15	0.22623	C	T	PR	GT	PR;ANN=T|intergenic_region|MODIFIER|Zm00001d048979-Zm00001d048980|Zm00001d048979-Zm00001d048980|intergenic_region|Zm00001d048979-Zm00001d048980|||n.11374027C>T||||||	Zm00001d048979-Zm00001d048980
	Crossings	chr4.S_10492549	4	11374114	4.2898e-15	0.22642	A	G	PR	GT	PR;ANN=G|intergenic_region|MODIFIER|Zm00001d048979-Zm00001d048980|Zm00001d048979-Zm00001d048980|intergenic_region|Zm00001d048979-Zm00001d048980|||n.11374114A>G||||||	Zm00001d048979-Zm00001d048980
	Crossings	chr4.S_10975277	4	11856329	2.0314e-10	0.14976	A	G	PR	GT	PR;ANN=G|intergenic_region|MODIFIER|Zm00001d048992-Zm00001d048993|Zm00001d048992-Zm00001d048993|intergenic_region|Zm00001d048992-Zm00001d048993|||n.11856329A>G||||||	Zm00001d048992-Zm00001d048993
	Crossings	chr4.S_11085852	4	11922937	1.6188e-07	0.09152	G	C	PR	GT	PR;ANN=C|3_prime_UTR_variant|MODIFIER|Zm00001d048994|Zm00001d048994|transcript|Zm00001d048994_T003|protein_coding|11/11|c.*536G>C|||||536|,C|3_prime_UTR_variant|MODIFIER|Zm00001d048994|Zm00001d048994|transcript|Zm00001d048994_T001|protein_coding|9/9|c.*536G>C|||||536|,C|3_prime_UTR_variant|MODIFIER|Zm00001d048994|Zm00001d048994|transcript|Zm00001d048994_T002|protein_coding|10/10|c.*536G>C|||||536…	Zm00001d048994
	Crossings	chr4.S_11291446	4	12160657	6.3003e-21	0.32978	A	G	PR	GT	PR;ANN=G|intergenic_region|MODIFIER|ZF-HD-transcription_factor_1-Zm00001d049001|Zm00001d049000-Zm00001d049001|intergenic_region|Zm00001d049000-Zm00001d049001|||n.12160657A>G||||||	Zm00001d049000-Zm00001d049001
	Crossings	chr4.S_11815542	4	12726357	4.6672e-23	0.37532	G	A	PR	GT	PR;ANN=A|upstream_gene_variant|MODIFIER|Zm00001d049017|Zm00001d049017|transcript|Zm00001d049017_T001|protein_coding||c.-311G>A|||||297|,A|intergenic_region|MODIFIER|Zm00001d049016-Zm00001d049017|Zm00001d049016-Zm00001d049017|intergenic_region|Zm00001d049016-Zm00001d049017|||n.12726357G>A||||||	Zm00001d049017
	Crossings	chr4.S_13349738	4	14275617	8.625e-08	0.09895	C	T	PR	GT	PR;ANN=T|intergenic_region|MODIFIER|Zm00001d026748-alcohol_dehydrogenase2|Zm00001d026748-Zm00001d049059|intergenic_region|Zm00001d026748-Zm00001d049059|||n.14275617C>T||||||	Zm00001d026748-Zm00001d049059
	Crossings	chr4.S_17133347	4	18270686	3.7045e-13	0.197	G	A	PR	GT	PR;ANN=A|intergenic_region|MODIFIER|Zm00001d049155-Zm00001d049156|Zm00001d049155-Zm00001d049156|intergenic_region|Zm00001d049155-Zm00001d049156|||n.18270686G>A||||||	Zm00001d049155-Zm00001d049156
	Crossings	chr4.S_18157411	4	19345823	3.2864e-11	0.15208	C	A	PR	GT	PR;ANN=A|intergenic_region|MODIFIER|Zm00001d049178-benzoxazinone_synthesis7|Zm00001d049178-Zm00001d049179|intergenic_region|Zm00001d049178-Zm00001d049179|||n.19345823C>A||||||	Zm00001d049178-Zm00001d049179
	Crossings	chr4.S_18986770	4	20172081	1.1103e-15	0.2293	C	A	PR	GT	PR;ANN=A|intergenic_region|MODIFIER|Zm00001d049197-Zm00001d049199|Zm00001d049197-Zm00001d049199|intergenic_region|Zm00001d049197-Zm00001d049199|||n.20172081C>A||||||	Zm00001d049197-Zm00001d049199
	Crossings	chr4.S_18987210	4	20172521	1.3317e-15	0.22882	C	A	PR	GT	PR;ANN=A|intergenic_region|MODIFIER|Zm00001d049197-Zm00001d049199|Zm00001d049197-Zm00001d049199|intergenic_region|Zm00001d049197-Zm00001d049199|||n.20172521C>A||||||	Zm00001d049197-Zm00001d049199
	Crossings	chr4.S_22141750	4	23414311	1.1965e-09	0.13237	T	C	PR	GT	PR;ANN=C|missense_variant|MODERATE|Zm00001d049259|Zm00001d049259|transcript|Zm00001d049259_T001|protein_coding|10/12|c.1243A>G|p.Lys415Glu|1393/2035|1243/1476|415/491||	Zm00001d049259
	Crossings	chr4.S_25155886	4	26739192	7.3409e-11	0.15108	G	A	PR	GT	PR;ANN=A|intergenic_region|MODIFIER|Zm00001d049330-Zm00001d049331|Zm00001d049330-Zm00001d049331|intergenic_region|Zm00001d049330-Zm00001d049331|||n.26739192G>A||||||	Zm00001d049330-Zm00001d049331
	Crossings	chr4.S_30254111	4	31786484	2.9972e-07	0.08717	T	C	PR	GT	PR;ANN=C|intergenic_region|MODIFIER|Zm00001d049480-CCAAT-DR1-transcription_factor_5|Zm00001d049480-Zm00001d049485|intergenic_region|Zm00001d049480-Zm00001d049485|||n.31786484T>C||||||	Zm00001d049480-Zm00001d049485
	Crossings	chr4.S_67343096	4	69876517	2.7012e-10	0.13951	C	A	PR	GT	PR;ANN=A|intergenic_region|MODIFIER|Zm00001d026831-Zm00001d050163|Zm00001d026831-Zm00001d050163|intergenic_region|Zm00001d026831-Zm00001d050163|||n.69876517C>A||||||	Zm00001d026831-Zm00001d050163
	Crossings	chr4.S_67476083	4	69963001	7.3384e-10	0.13624	C	T	PR	GT	PR;ANN=T|intergenic_region|MODIFIER|Zm00001d026831-Zm00001d050163|Zm00001d026831-Zm00001d050163|intergenic_region|Zm00001d026831-Zm00001d050163|||n.69963001C>T||||||	Zm00001d026831-Zm00001d050163
	Crossings	chr4.S_90625918	4	94142110	5.196e-11	0.14864	T	G	PR	GT	PR;ANN=G|intergenic_region|MODIFIER|Zm00001d050500-Zm00001d050501|Zm00001d050500-Zm00001d050501|intergenic_region|Zm00001d050500-Zm00001d050501|||n.94142110T>G||||||	Zm00001d050500-Zm00001d050501
	Crossings	chr4.S_90626005	4	94142197	5.555e-11	0.16877	C	T	PR	GT	PR;ANN=T|intergenic_region|MODIFIER|Zm00001d050500-Zm00001d050501|Zm00001d050500-Zm00001d050501|intergenic_region|Zm00001d050500-Zm00001d050501|||n.94142197C>T||||||	Zm00001d050500-Zm00001d050501
	Crossings	chr4.S_90626018	4	94142210	5.5638e-11	0.15526	A	G	PR	GT	PR;ANN=G|intergenic_region|MODIFIER|Zm00001d050500-Zm00001d050501|Zm00001d050500-Zm00001d050501|intergenic_region|Zm00001d050500-Zm00001d050501|||n.94142210A>G||||||	Zm00001d050500-Zm00001d050501
	Crossings	chr4.S_154261033	4	157823122	4.7159e-07	0.09237	G	C	PR	GT	PR;ANN=C|3_prime_UTR_variant|MODIFIER|Zm00001d051419|Zm00001d051419|transcript|Zm00001d051419_T002|protein_coding|5/5|c.*174C>G|||||174|,C|3_prime_UTR_variant|MODIFIER|Zm00001d051419|Zm00001d051419|transcript|Zm00001d051419_T001|protein_coding|4/4|c.*174C>G|||||174|,C|3_prime_UTR_variant|MODIFIER|Zm00001d051419|Zm00001d051419|transcript|Zm00001d051419_T003|protein_coding|2/2|c.*166C>G|||||166|WAR…	Zm00001d051419
	Crossings	chr4.S_156340983	4	159866456	4.9578e-07	0.08635	A	G	PR	GT	PR;ANN=G|downstream_gene_variant|MODIFIER|Zm00001d051471|Zm00001d051471|transcript|Zm00001d051471_T001|protein_coding||c.*367T>C|||||367|,G|intergenic_region|MODIFIER|Zm00001d051468-Zm00001d051471|Zm00001d051468-Zm00001d051471|intergenic_region|Zm00001d051468-Zm00001d051471|||n.159866456A>G||||||	Zm00001d051471
	Crossings	chr4.S_158848813	4	162292577	4.7445e-07	0.08846	G	A	PR	GT	PR;ANN=A|missense_variant|MODERATE|Zm00001d051549|Zm00001d051549|transcript|Zm00001d051549_T001|protein_coding|1/9|c.214G>A|p.Gly72Ser|256/1641|214/1599|72/532||	Zm00001d051549
	Crossings	chr4.S_160268829	4	163287998	8.4946e-09	0.13441	G	A	PR	GT	PR;ANN=A|3_prime_UTR_variant|MODIFIER|Zm00001d051576|Zm00001d051576|transcript|Zm00001d051576_T001|protein_coding|5/5|c.*188G>A|||||188|	Zm00001d051576
	Crossings	chr4.S_167032247	4	169984927	2.8e-09	0.12595	G	C	PR	GT	PR;ANN=C|upstream_gene_variant|MODIFIER|Zm00001d051799|Zm00001d051799|transcript|Zm00001d051799_T001|protein_coding||c.-1316G>C|||||1141|,C|intergenic_region|MODIFIER|Zm00001d051798-Zm00001d051799|Zm00001d051798-Zm00001d051799|intergenic_region|Zm00001d051798-Zm00001d051799|||n.169984927G>C||||||	Zm00001d051799
	Crossings	chr4.S_169618770	4	172598304	6.7507e-07	0.08879	G	C	PR	GT	PR;ANN=C|5_prime_UTR_variant|MODIFIER|Zm00001d051863|Zm00001d051863|transcript|Zm00001d051863_T001|protein_coding|1/2|c.-187C>G|||||187|	Zm00001d051863
	Crossings	chr4.S_178672137	4	181663125	1.0748e-08	0.12621	G	C	PR	GT	PR;ANN=C|synonymous_variant|LOW|Zm00001d052170|Zm00001d052170|transcript|Zm00001d052170_T001|protein_coding|1/2|c.272C>G|p.Arg91Arg|517/2204|272/1788|91/595||WARNING_REF_DOES_NOT_MATCH_GENOME	Zm00001d052170
	Crossings	chr4.S_181223261	4	184154510	4.717e-07	0.08394	A	G	PR	GT	PR;ANN=G|synonymous_variant|LOW|Zm00001d052231|Zm00001d052231|transcript|Zm00001d052231_T003|protein_coding|4/6|c.273A>G|p.Val91Val|429/1585|273/1053|91/350||,G|synonymous_variant|LOW|Zm00001d052231|Zm00001d052231|transcript|Zm00001d052231_T002|protein_coding|3/5|c.96A>G|p.Val32Val|260/1416|96/876|32/291||,G|5_prime_UTR_variant|MODIFIER|Zm00001d052231|Zm00001d052231|transcript|Zm00001d052231_T001…	Zm00001d052231
	Crossings	chr4.S_185496085	4	188954971	1.5422e-12	0.22017	G	T	PR	GT	PR;ANN=T|intergenic_region|MODIFIER|Zm00001d052387-Zm00001d052389|Zm00001d052387-Zm00001d052389|intergenic_region|Zm00001d052387-Zm00001d052389|||n.188954971G>T||||||	Zm00001d052387-Zm00001d052389
	Crossings	chr4.S_189666055	4	193842594	5.8276e-09	0.12436	G	A	PR	GT	PR;ANN=A|intergenic_region|MODIFIER|Zm00001d052588-Zm00001d052589|Zm00001d052588-Zm00001d052589|intergenic_region|Zm00001d052588-Zm00001d052589|||n.193842594G>A||||||	Zm00001d052588-Zm00001d052589
	Crossings	chr4.S_189666841	4	193843380	1.6541e-10	0.15228	T	C	PR	GT	PR;ANN=C|intergenic_region|MODIFIER|Zm00001d052588-Zm00001d052589|Zm00001d052588-Zm00001d052589|intergenic_region|Zm00001d052588-Zm00001d052589|||n.193843380T>C||||||	Zm00001d052588-Zm00001d052589
	Crossings	chr4.S_195917543	4	200157954	1.5964e-07	0.12111	A	G	PR	GT	PR;ANN=G|intron_variant|MODIFIER|Zm00001d052769|Zm00001d052769|transcript|Zm00001d052769_T001|protein_coding|3/3|c.240+71A>G||||||	Zm00001d052769
	Crossings	chr4.S_199957186	4	204260182	1.4897e-08	0.10722	G	C	PR	GT	PR;ANN=C|missense_variant|MODERATE|SBP-transcription_factor_7|Zm00001d052905|transcript|Zm00001d052905_T001|protein_coding|6/11|c.1851G>C|p.Met617Ile|2265/4300|1851/3339|617/1112||,C|missense_variant|MODERATE|SBP-transcription_factor_7|Zm00001d052905|transcript|Zm00001d052905_T002|protein_coding|5/10|c.1851G>C|p.Met617Ile|1937/3972|1851/3339|617/1112||,C|missense_variant|MODERATE|SBP-transcriptio…	Zm00001d052905
	Crossings	chr4.S_199957199	4	204260195	1.1752e-08	0.10884	C	T	PR	GT	PR;ANN=T|missense_variant|MODERATE|SBP-transcription_factor_7|Zm00001d052905|transcript|Zm00001d052905_T001|protein_coding|6/11|c.1864C>T|p.Pro622Ser|2278/4300|1864/3339|622/1112||,T|missense_variant|MODERATE|SBP-transcription_factor_7|Zm00001d052905|transcript|Zm00001d052905_T002|protein_coding|5/10|c.1864C>T|p.Pro622Ser|1950/3972|1864/3339|622/1112||,T|missense_variant|MODERATE|SBP-transcriptio…	Zm00001d052905
	Crossings	chr4.S_199958064	4	204261060	1.1752e-08	0.10884	A	T	PR	GT	PR;ANN=T|missense_variant|MODERATE|SBP-transcription_factor_7|Zm00001d052905|transcript|Zm00001d052905_T001|protein_coding|10/11|c.2357A>T|p.Asn786Ile|2771/4300|2357/3339|786/1112||,T|missense_variant|MODERATE|SBP-transcription_factor_7|Zm00001d052905|transcript|Zm00001d052905_T002|protein_coding|9/10|c.2357A>T|p.Asn786Ile|2443/3972|2357/3339|786/1112||,T|missense_variant|MODERATE|SBP-transcripti…	Zm00001d052905
	Crossings	chr4.S_199958188	4	204261184	1.1752e-08	0.10884	C	T	PR	GT	PR;ANN=T|synonymous_variant|LOW|SBP-transcription_factor_7|Zm00001d052905|transcript|Zm00001d052905_T001|protein_coding|10/11|c.2481C>T|p.Leu827Leu|2895/4300|2481/3339|827/1112||,T|synonymous_variant|LOW|SBP-transcription_factor_7|Zm00001d052905|transcript|Zm00001d052905_T002|protein_coding|9/10|c.2481C>T|p.Leu827Leu|2567/3972|2481/3339|827/1112||,T|synonymous_variant|LOW|SBP-transcription_factor…	Zm00001d052905
	Crossings	chr4.S_199958206	4	204261202	1.1752e-08	0.10884	C	T	PR	GT	PR;ANN=T|synonymous_variant|LOW|SBP-transcription_factor_7|Zm00001d052905|transcript|Zm00001d052905_T001|protein_coding|10/11|c.2499C>T|p.Ala833Ala|2913/4300|2499/3339|833/1112||,T|synonymous_variant|LOW|SBP-transcription_factor_7|Zm00001d052905|transcript|Zm00001d052905_T002|protein_coding|9/10|c.2499C>T|p.Ala833Ala|2585/3972|2499/3339|833/1112||,T|synonymous_variant|LOW|SBP-transcription_factor…	Zm00001d052905
	Crossings	chr4.S_199958260	4	204261256	1.1752e-08	0.10884	A	G	PR	GT	PR;ANN=G|synonymous_variant|LOW|SBP-transcription_factor_7|Zm00001d052905|transcript|Zm00001d052905_T001|protein_coding|10/11|c.2553A>G|p.Ser851Ser|2967/4300|2553/3339|851/1112||,G|synonymous_variant|LOW|SBP-transcription_factor_7|Zm00001d052905|transcript|Zm00001d052905_T002|protein_coding|9/10|c.2553A>G|p.Ser851Ser|2639/3972|2553/3339|851/1112||,G|synonymous_variant|LOW|SBP-transcription_factor…	Zm00001d052905
	Crossings	chr4.S_199958737	4	204261733	1.1752e-08	0.10884	T	C	PR	GT	PR;ANN=C|synonymous_variant|LOW|SBP-transcription_factor_7|Zm00001d052905|transcript|Zm00001d052905_T001|protein_coding|11/11|c.2952T>C|p.Ser984Ser|3366/4300|2952/3339|984/1112||,C|synonymous_variant|LOW|SBP-transcription_factor_7|Zm00001d052905|transcript|Zm00001d052905_T002|protein_coding|10/10|c.2952T>C|p.Ser984Ser|3038/3972|2952/3339|984/1112||,C|synonymous_variant|LOW|SBP-transcription_facto…	Zm00001d052905
	Crossings	chr4.S_199959031	4	204262027	4.2753e-07	0.08459	A	C	PR	GT	PR;ANN=C|synonymous_variant|LOW|SBP-transcription_factor_7|Zm00001d052905|transcript|Zm00001d052905_T001|protein_coding|11/11|c.3246A>C|p.Val1082Val|3660/4300|3246/3339|1082/1112||,C|synonymous_variant|LOW|SBP-transcription_factor_7|Zm00001d052905|transcript|Zm00001d052905_T002|protein_coding|10/10|c.3246A>C|p.Val1082Val|3332/3972|3246/3339|1082/1112||,C|synonymous_variant|LOW|SBP-transcription_f…	Zm00001d052905
	Crossings	chr4.S_202518727	4	206847444	4.2811e-07	0.08458	A	G	PR	GT	PR;ANN=G|synonymous_variant|LOW|Zm00001d052974|Zm00001d052974|transcript|Zm00001d052974_T002|protein_coding|2/5|c.696A>G|p.Gly232Gly|1060/3450|696/2724|232/907||,G|synonymous_variant|LOW|Zm00001d052974|Zm00001d052974|transcript|Zm00001d052974_T001|protein_coding|3/6|c.645A>G|p.Gly215Gly|1204/3624|645/2673|215/890||,G|synonymous_variant|LOW|Zm00001d052974|Zm00001d052974|transcript|Zm00001d052974_T…	Zm00001d052974
	Crossings	chr4.S_204276092	4	208799846	1.1962e-07	0.10098	G	A	PR	GT	PR;ANN=A|5_prime_UTR_variant|MODIFIER|Zm00001d053007|Zm00001d053007|transcript|Zm00001d053007_T001|protein_coding|1/3|c.-10C>T|||||10|WARNING_TRANSCRIPT_NO_STOP_CODON	Zm00001d053007
	Crossings	chr4.S_209804241	4	213271829	6.2676e-09	0.14502	A	G	PR	GT	PR;ANN=G|downstream_gene_variant|MODIFIER|Zm00001d053090|Zm00001d053090|transcript|Zm00001d053090_T001|protein_coding||c.*4129A>G|||||3396|,G|downstream_gene_variant|MODIFIER|Zm00001d053091|Zm00001d053091|transcript|Zm00001d053091_T001|protein_coding||c.*1840T>C|||||1442|,G|downstream_gene_variant|MODIFIER|Zm00001d053090|Zm00001d053090|transcript|Zm00001d053090_T002|protein_coding||c.*3951A>G||||…	Zm00001d053090
	Crossings	chr4.S_211516572	4	215510980	6.8451e-07	0.49126	G	A	PR	GT	PR;ANN=A|intergenic_region|MODIFIER|Zm00001d053136-Zm00001d053138|Zm00001d053136-Zm00001d053138|intergenic_region|Zm00001d053136-Zm00001d053138|||n.215510980G>A||||||	Zm00001d053136-Zm00001d053138
	Crossings	chr4.S_220846778	4	225182861	1.2985e-07	0.09315	C	T	PR	GT	PR;ANN=T|intergenic_region|MODIFIER|Zm00001d053304-Zm00001d053305|Zm00001d053304-Zm00001d053305|intergenic_region|Zm00001d053304-Zm00001d053305|||n.225182861C>T||||||	Zm00001d053304-Zm00001d053305
	Crossings	chr4.S_220847180	4	225183263	1.2823e-07	0.09345	G	A	PR	GT	PR;ANN=A|intergenic_region|MODIFIER|Zm00001d053304-Zm00001d053305|Zm00001d053304-Zm00001d053305|intergenic_region|Zm00001d053304-Zm00001d053305|||n.225183263G>A||||||	Zm00001d053304-Zm00001d053305
	Crossings	chr4.S_229739887	4	234742295	5.8784e-09	0.11695	C	G	PR	GT	PR;ANN=G|synonymous_variant|LOW|Zm00001d053568|Zm00001d053568|transcript|Zm00001d053568_T001|protein_coding|1/1|c.465G>C|p.Gly155Gly|465/606|465/606|155/201||	Zm00001d053568
	Crossings	chr4.S_233328379	4	238497492	5.6812e-08	0.12542	T	A	PR	GT	PR;ANN=A|splice_region_variant&intron_variant|LOW|Zm00001d053667|Zm00001d053667|transcript|Zm00001d053667_T001|protein_coding|5/7|c.486-5A>T||||||	Zm00001d053667
	Crossings	chr5.S_4425428	5	4530993	2.3944e-15	0.2597	A	C	PR	GT	PR;ANN=C|upstream_gene_variant|MODIFIER|Zm00001d013088|Zm00001d013088|transcript|Zm00001d013088_T001|protein_coding||c.-2000A>C|||||2000|,C|upstream_gene_variant|MODIFIER|Zm00001d013089|Zm00001d013089|transcript|Zm00001d013089_T002|protein_coding||c.-4537A>C|||||4416|,C|upstream_gene_variant|MODIFIER|Zm00001d013089|Zm00001d013089|transcript|Zm00001d013089_T001|protein_coding||c.-4537A>C|||||4416|…	Zm00001d013088
	Crossings	chr5.S_7689925	5	7977485	8.6913e-09	0.11276	G	C	PR	GT	PR;ANN=C|upstream_gene_variant|MODIFIER|Zm00001d001501|Zm00001d001501|transcript|Zm00001d001501_T001|lincRNA||n.-3107G>C|||||3107|,C|downstream_gene_variant|MODIFIER|zma-MIR167b|ENSRNA049997295|transcript|ENSRNA049997295-T1|pseudogene||n.*990G>C|||||990|,C|downstream_gene_variant|MODIFIER|zma-MIR167b|zma-MIR167b|transcript|zma-mir167b|miRNA||n.*990G>C|||||990|,C|intron_variant|MODIFIER|Zm00001d01…	Zm00001d001501
	Crossings	chr5.S_12291414	5	12718434	1.3241e-07	0.09242	C	G	PR	GT	PR;ANN=G|missense_variant|MODERATE|oleosin3|Zm00001d013494|transcript|Zm00001d013494_T001|protein_coding|1/1|c.377G>C|p.Arg126Pro|377/561|377/561|126/186||	Zm00001d013494
	Crossings	chr5.S_15310775	5	15854132	1.8622e-07	0.10499	A	G	PR	GT	PR;ANN=G|upstream_gene_variant|MODIFIER|Zm00001d013629|Zm00001d013629|transcript|Zm00001d013629_T001|protein_coding||c.-2483A>G|||||2407|,G|intergenic_region|MODIFIER|Zm00001d013628-Zm00001d013629|Zm00001d013628-Zm00001d013629|intergenic_region|Zm00001d013628-Zm00001d013629|||n.15854132A>G||||||	Zm00001d013629
	Crossings	chr5.S_15433897	5	15970760	1.915e-07	0.0907	A	T	PR	GT	PR;ANN=T|missense_variant|MODERATE|Zm00001d013635|Zm00001d013635|transcript|Zm00001d013635_T001|protein_coding|3/3|c.869T>A|p.Phe290Tyr|1079/1864|869/1479|290/492||,T|downstream_gene_variant|MODIFIER|Zm00001d013636|Zm00001d013636|transcript|Zm00001d013636_T001|protein_coding||c.*4358T>A|||||4358|	Zm00001d013635
	Crossings	chr5.S_15615498	5	16172016	2.2466e-07	0.09015	A	G	PR	GT	PR;ANN=G|intergenic_region|MODIFIER|Zm00001d013648-Zm00001d013649|Zm00001d013648-Zm00001d013649|intergenic_region|Zm00001d013648-Zm00001d013649|||n.16172016A>G||||||	Zm00001d013648-Zm00001d013649
	Crossings	chr5.S_15960314	5	16525740	2.5572e-21	0.39276	T	C	PR	GT	PR;ANN=C|upstream_gene_variant|MODIFIER|Zm00001d013658|Zm00001d013658|transcript|Zm00001d013658_T001|protein_coding||c.-401A>G|||||295|,C|intergenic_region|MODIFIER|Zm00001d013658-ameiotic1|Zm00001d013658-Zm00001d013659|intergenic_region|Zm00001d013658-Zm00001d013659|||n.16525740T>C||||||	Zm00001d013658
	Crossings	chr5.S_16700144	5	17300978	3.4269e-07	0.09873	G	A	PR	GT	PR;ANN=A|intergenic_region|MODIFIER|Zm00001d013683-Zm00001d013688|Zm00001d013683-Zm00001d013688|intergenic_region|Zm00001d013683-Zm00001d013688|||n.17300978G>A||||||	Zm00001d013683-Zm00001d013688
	Crossings	chr5.S_16754066	5	17419565	2.2702e-07	0.10214	G	A	PR	GT	PR;ANN=A|intergenic_region|MODIFIER|Zm00001d013683-Zm00001d013688|Zm00001d013683-Zm00001d013688|intergenic_region|Zm00001d013683-Zm00001d013688|||n.17419565G>A||||||	Zm00001d013683-Zm00001d013688
	Crossings	chr5.S_17066379	5	17669032	2.4687e-07	0.10351	G	C	PR	GT	PR;ANN=C|upstream_gene_variant|MODIFIER|Zm00001d013693|Zm00001d013693|transcript|Zm00001d013693_T001|protein_coding||c.-54G>C|||||54|,C|downstream_gene_variant|MODIFIER|Zm00001d013692|Zm00001d013692|transcript|Zm00001d013692_T001|protein_coding||c.*2013G>C|||||1672|,C|downstream_gene_variant|MODIFIER|Zm00001d013692|Zm00001d013692|transcript|Zm00001d013692_T002|protein_coding||c.*5705G>C|||||4700|…	Zm00001d013693
	Crossings	chr5.S_17274666	5	18267147	6.8205e-07	0.0817	C	A	PR	GT	PR;ANN=A|missense_variant|MODERATE|Zm00001d013712|Zm00001d013712|transcript|Zm00001d013712_T003|protein_coding|7/8|c.1669G>T|p.Thr557Ser|1669/2183|1669/1974|557/657||WARNING_REF_DOES_NOT_MATCH_GENOME,A|missense_variant|MODERATE|Zm00001d013712|Zm00001d013712|transcript|Zm00001d013712_T001|protein_coding|3/4|c.388G>T|p.Thr130Ser|388/902|388/693|130/230||WARNING_REF_DOES_NOT_MATCH_GENOME,A|missense_…	Zm00001d013712
	Crossings	chr5.S_17564147	5	17995250	2.7493e-09	0.11956	G	A	PR	GT	PR;ANN=A|intergenic_region|MODIFIER|Zm00001d013702-Zm00001d013703|Zm00001d013702-Zm00001d013703|intergenic_region|Zm00001d013702-Zm00001d013703|||n.17995250G>A||||||	Zm00001d013702-Zm00001d013703
	Crossings	chr5.S_18082893	5	18543903	6.0936e-12	0.16867	G	C	PR	GT	PR;ANN=C|missense_variant|MODERATE|ABI3-VP1-transcription_factor_5|Zm00001d013722|transcript|Zm00001d013722_T001|protein_coding|2/4|c.482C>G|p.Thr161Ser|497/1017|482/1002|161/333||	Zm00001d013722
	Crossings	chr5.S_20920330	5	21438528	1.8772e-07	0.12148	A	C	PR	GT	PR;ANN=C|missense_variant|MODERATE|Zm00001d013821|Zm00001d013821|transcript|Zm00001d013821_T004|protein_coding|1/6|c.290T>G|p.Val97Gly|536/1636|290/411|97/136||,C|5_prime_UTR_variant|MODIFIER|Zm00001d013821|Zm00001d013821|transcript|Zm00001d013821_T009|protein_coding|1/6|c.-595T>G|||||2250|,C|3_prime_UTR_variant|MODIFIER|Zm00001d013821|Zm00001d013821|transcript|Zm00001d013821_T005|protein_coding|…	Zm00001d013821
	Crossings	chr5.S_21347916	5	21889918	9.6749e-08	0.12909	T	C	PR	GT	PR;ANN=C|5_prime_UTR_variant|MODIFIER|Zm00001d013831|Zm00001d013831|transcript|Zm00001d013831_T002|protein_coding|3/8|c.-397A>G|||||1529|,C|5_prime_UTR_variant|MODIFIER|Zm00001d013831|Zm00001d013831|transcript|Zm00001d013831_T007|protein_coding|3/8|c.-207A>G|||||721|,C|5_prime_UTR_variant|MODIFIER|Zm00001d013831|Zm00001d013831|transcript|Zm00001d013831_T015|protein_coding|3/8|c.-207A>G|||||721|,C…	Zm00001d013831
	Crossings	chr5.S_21366211	5	21907987	6.8462e-08	0.09686	G	A	PR	GT	PR;ANN=A|missense_variant|MODERATE|Zm00001d013834|Zm00001d013834|transcript|Zm00001d013834_T001|protein_coding|1/1|c.1378G>A|p.Gly460Ser|1574/1738|1378/1542|460/513||	Zm00001d013834
	Crossings	chr5.S_21366349	5	21908125	9.4129e-08	0.09472	G	A	PR	GT	PR;ANN=A|missense_variant|MODERATE|Zm00001d013834|Zm00001d013834|transcript|Zm00001d013834_T001|protein_coding|1/1|c.1516G>A|p.Asp506Asn|1712/1738|1516/1542|506/513||	Zm00001d013834
	Crossings	chr5.S_21367044	5	21908820	6.625e-08	0.10282	C	A	PR	GT	PR;ANN=A|downstream_gene_variant|MODIFIER|Zm00001d013834|Zm00001d013834|transcript|Zm00001d013834_T001|protein_coding||c.*669C>A|||||669|,A|intergenic_region|MODIFIER|Zm00001d013834-Zm00001d013835|Zm00001d013834-Zm00001d013835|intergenic_region|Zm00001d013834-Zm00001d013835|||n.21908820C>A||||||	Zm00001d013834
	Crossings	chr5.S_21830162	5	22340479	2.5311e-07	0.09664	G	A	PR	GT	PR;ANN=A|intergenic_region|MODIFIER|Zm00001d013842-Zm00001d013844|Zm00001d013842-Zm00001d013844|intergenic_region|Zm00001d013842-Zm00001d013844|||n.22340479G>A||||||	Zm00001d013842-Zm00001d013844
	Crossings	chr5.S_22550183	5	23088299	3.2438e-07	0.08785	T	A	PR	GT	PR;ANN=A|5_prime_UTR_variant|MODIFIER|Zm00001d013859|Zm00001d013859|transcript|Zm00001d013859_T004|protein_coding|9/25|c.-14T>A|||||14|,A|5_prime_UTR_variant|MODIFIER|Zm00001d013859|Zm00001d013859|transcript|Zm00001d013859_T011|protein_coding|9/25|c.-14T>A|||||14|,A|5_prime_UTR_variant|MODIFIER|Zm00001d013859|Zm00001d013859|transcript|Zm00001d013859_T024|protein_coding|9/25|c.-14T>A|||||14|,A|int…	Zm00001d013859
	Crossings	chr5.S_32353357	5	33506170	2.2293e-07	0.08975	A	G	PR	GT	PR;ANN=G|intergenic_region|MODIFIER|Zm00001d014128-Zm00001d014129|Zm00001d014128-Zm00001d014129|intergenic_region|Zm00001d014128-Zm00001d014129|||n.33506170A>G||||||	Zm00001d014128-Zm00001d014129
	Crossings	chr5.S_37019315	5	38260614	8.6532e-12	0.19131	G	A	PR	GT	PR;ANN=A|intergenic_region|MODIFIER|ZIM-transcription_factor_10-Zm00001d014254|Zm00001d014253-Zm00001d014254|intergenic_region|Zm00001d014253-Zm00001d014254|||n.38260614G>A||||||	Zm00001d014253-Zm00001d014254
	Crossings	chr5.S_39670943	5	40899235	1.9214e-07	0.10734	A	G	PR	GT	PR;ANN=G|5_prime_UTR_variant|MODIFIER|Zm00001d014321|Zm00001d014321|transcript|Zm00001d014321_T002|protein_coding|2/4|c.-2555T>C|||||2647|WARNING_REF_DOES_NOT_MATCH_GENOME,G|5_prime_UTR_variant|MODIFIER|Zm00001d014321|Zm00001d014321|transcript|Zm00001d014321_T005|protein_coding|2/5|c.-2493T>C|||||2647|WARNING_REF_DOES_NOT_MATCH_GENOME,G|3_prime_UTR_variant|MODIFIER|Zm00001d014321|Zm00001d014321|t…	Zm00001d014321
	Crossings	chr5.S_64767821	5	66767853	4.9973e-07	0.08624	C	G	PR	GT	PR;ANN=G|downstream_gene_variant|MODIFIER|Zm00001d014876|Zm00001d014876|transcript|Zm00001d014876_T001|protein_coding||c.*2044G>C|||||1777|,G|downstream_gene_variant|MODIFIER|Zm00001d014876|Zm00001d014876|transcript|Zm00001d014876_T002|protein_coding||c.*2044G>C|||||1777|,G|downstream_gene_variant|MODIFIER|Zm00001d014876|Zm00001d014876|transcript|Zm00001d014876_T003|protein_coding||c.*2158G>C||||…	Zm00001d014876
	Crossings	chr5.S_72921428	5	75062766	6.1014e-08	0.12017	A	G	PR	GT	PR;ANN=G|splice_region_variant&synonymous_variant|LOW|Zm00001d015088|Zm00001d015088|transcript|Zm00001d015088_T001|protein_coding|8/15|c.837T>C|p.Thr279Thr|889/1922|837/1518|279/505||WARNING_REF_DOES_NOT_MATCH_GENOME,G|splice_region_variant&synonymous_variant|LOW|Zm00001d015088|Zm00001d015088|transcript|Zm00001d015088_T002|protein_coding|7/14|c.837T>C|p.Thr279Thr|951/1984|837/1518|279/505||WARNIN…	Zm00001d015088
	Crossings	chr5.S_79133392	6	107488807	5.6448e-08	0.13029	G	A	PR	GT	PR;ANN=A|intergenic_region|MODIFIER|Zm00001d036962-Zm00001d036963|Zm00001d036962-Zm00001d036963|intergenic_region|Zm00001d036962-Zm00001d036963|||n.107488807G>A||||||	Zm00001d036962-Zm00001d036963
	Crossings	chr5.S_84949851	5	87187288	1.7229e-29	0.58308	T	G	PR	GT	PR;ANN=G|intergenic_region|MODIFIER|Zm00001d015379-Zm00001d015380|Zm00001d015379-Zm00001d015380|intergenic_region|Zm00001d015379-Zm00001d015380|||n.87187288T>G||||||	Zm00001d015379-Zm00001d015380
	Crossings	chr5.S_84962304	5	87199741	1.6493e-29	0.53585	C	A	PR	GT	PR;ANN=A|intergenic_region|MODIFIER|Zm00001d015379-Zm00001d015380|Zm00001d015379-Zm00001d015380|intergenic_region|Zm00001d015379-Zm00001d015380|||n.87199741C>A||||||	Zm00001d015379-Zm00001d015380
	Crossings	chr5.S_85021137	5	87275638	1.2959e-29	0.53585	C	T	PR	GT	PR;ANN=T|upstream_gene_variant|MODIFIER|Zm00001d015380|Zm00001d015380|transcript|Zm00001d015380_T001|protein_coding||c.-2414C>T|||||1546|WARNING_TRANSCRIPT_NO_STOP_CODON,T|intergenic_region|MODIFIER|Zm00001d015379-Zm00001d015380|Zm00001d015379-Zm00001d015380|intergenic_region|Zm00001d015379-Zm00001d015380|||n.87275638C>T||||||	Zm00001d015380
	Crossings	chr5.S_85027318	5	87281819	4.3161e-22	0.354	G	A	PR	GT	PR;ANN=A|downstream_gene_variant|MODIFIER|Zm00001d015380|Zm00001d015380|transcript|Zm00001d015380_T001|protein_coding||c.*3468G>A|||||3468|WARNING_TRANSCRIPT_NO_STOP_CODON,A|intergenic_region|MODIFIER|Zm00001d015380-Zm00001d001591|Zm00001d015380-Zm00001d001591|intergenic_region|Zm00001d015380-Zm00001d001591|||n.87281819G>A||||||	Zm00001d015380
	Crossings	chr5.S_85028708	5	87283209	1.2732e-09	0.14275	G	T	PR	GT	PR;ANN=T|downstream_gene_variant|MODIFIER|Zm00001d015380|Zm00001d015380|transcript|Zm00001d015380_T001|protein_coding||c.*4858G>T|||||4858|WARNING_TRANSCRIPT_NO_STOP_CODON,T|intergenic_region|MODIFIER|Zm00001d015380-Zm00001d001591|Zm00001d015380-Zm00001d001591|intergenic_region|Zm00001d015380-Zm00001d001591|||n.87283209G>T||||||	Zm00001d015380
	Crossings	chr5.S_85029031	5	87283532	1.7988e-10	0.16311	A	C	PR	GT	PR;ANN=C|intergenic_region|MODIFIER|Zm00001d015380-Zm00001d001591|Zm00001d015380-Zm00001d001591|intergenic_region|Zm00001d015380-Zm00001d001591|||n.87283532A>C||||||	Zm00001d015380-Zm00001d001591
	Crossings	chr5.S_100535862	5	103060971	7.4586e-07	0.089	G	T	PR	GT	PR;ANN=T|intergenic_region|MODIFIER|Zm00001d015645-Zm00001d015649|Zm00001d015645-Zm00001d015649|intergenic_region|Zm00001d015645-Zm00001d015649|||n.103060971G>T||||||	Zm00001d015645-Zm00001d015649
	Crossings	chr5.S_102867666	5	105448517	1.855e-07	0.10224	G	T	PR	GT	PR;ANN=T|intergenic_region|MODIFIER|Zm00001d015679-Intron_gpII|Zm00001d015679-ENSRNA049459243|intergenic_region|Zm00001d015679-ENSRNA049459243|||n.105448517G>T||||||	Zm00001d015679-ENSRNA049459243
	Crossings	chr5.S_112415786	5	115210730	5.5767e-13	0.22415	T	C	PR	GT	PR;ANN=C|upstream_gene_variant|MODIFIER|Zm00001d015741|Zm00001d015741|transcript|Zm00001d015741_T001|protein_coding||c.-1399A>G|||||1363|,C|intergenic_region|MODIFIER|Zm00001d015741-Zm00001d015742|Zm00001d015741-Zm00001d015742|intergenic_region|Zm00001d015741-Zm00001d015742|||n.115210730T>C||||||	Zm00001d015741
	Crossings	chr5.S_112932466	5	115753236	3.6238e-13	0.21235	G	A	PR	GT	PR;ANN=A|upstream_gene_variant|MODIFIER|brittle_endosperm1|Zm00001d015746|transcript|Zm00001d015746_T001|protein_coding||c.-2394C>T|||||2273|,A|upstream_gene_variant|MODIFIER|brittle_endosperm1|Zm00001d015746|transcript|Zm00001d015746_T002|protein_coding||c.-2369C>T|||||2289|,A|upstream_gene_variant|MODIFIER|brittle_endosperm1|Zm00001d015746|transcript|Zm00001d015746_T003|protein_coding||c.-2478C…	Zm00001d015746
	Crossings	chr5.S_115728193	5	118612833	2.5527e-13	0.19382	C	A	PR	GT	PR;ANN=A|upstream_gene_variant|MODIFIER|Zm00001d015778|Zm00001d015778|transcript|Zm00001d015778_T001|protein_coding||c.-967C>A|||||469|,A|intergenic_region|MODIFIER|Zm00001d015777-Zm00001d015778|Zm00001d015777-Zm00001d015778|intergenic_region|Zm00001d015777-Zm00001d015778|||n.118612833C>A||||||	Zm00001d015778
	Crossings	chr5.S_136446076	5	139737650	2.5005e-10	0.14639	T	C	PR	GT	PR;ANN=C|missense_variant|MODERATE|Zm00001d016016|Zm00001d016016|transcript|Zm00001d016016_T001|protein_coding|1/2|c.170T>C|p.Leu57Pro|170/363|170/363|57/120||	Zm00001d016016
	Crossings	chr5.S_139964208	5	143336009	3.9149e-10	0.13762	C	T	PR	GT	PR;ANN=T|intergenic_region|MODIFIER|Zm00001d016077-Zm00001d016079|Zm00001d016077-Zm00001d016079|intergenic_region|Zm00001d016077-Zm00001d016079|||n.143336009C>T||||||	Zm00001d016077-Zm00001d016079
	Crossings	chr5.S_154058333	5	157809700	2.5004e-09	0.13742	G	A	PR	GT	PR;ANN=A|intergenic_region|MODIFIER|Zm00001d016333-Zm00001d016334|Zm00001d016333-Zm00001d016334|intergenic_region|Zm00001d016333-Zm00001d016334|||n.157809700G>A||||||	Zm00001d016333-Zm00001d016334
	Crossings	chr5.S_156276483	5	160087347	2.2384e-08	0.10614	G	T	PR	GT	PR;ANN=T|3_prime_UTR_variant|MODIFIER|Zm00001d016378|Zm00001d016378|transcript|Zm00001d016378_T002|protein_coding|6/6|c.*205G>T|||||205|,T|3_prime_UTR_variant|MODIFIER|Zm00001d016378|Zm00001d016378|transcript|Zm00001d016378_T001|protein_coding|7/7|c.*205G>T|||||205|,T|3_prime_UTR_variant|MODIFIER|Zm00001d016378|Zm00001d016378|transcript|Zm00001d016378_T003|protein_coding|6/6|c.*205G>T|||||205|,T|…	Zm00001d016378
	Crossings	chr5.S_165661390	5	169539371	6.4406e-08	0.11793	C	A	PR	GT	PR;ANN=A|upstream_gene_variant|MODIFIER|Zm00001d016601|Zm00001d016601|transcript|Zm00001d016601_T004|protein_coding||c.-599G>T|||||528|,A|upstream_gene_variant|MODIFIER|Zm00001d016601|Zm00001d016601|transcript|Zm00001d016601_T001|protein_coding||c.-1030G>T|||||583|,A|upstream_gene_variant|MODIFIER|Zm00001d016601|Zm00001d016601|transcript|Zm00001d016601_T002|protein_coding||c.-883G>T|||||530|,A|up…	Zm00001d016601
	Crossings	chr5.S_165662429	5	169540410	1.8875e-11	0.18907	A	G	PR	GT	PR;ANN=G|upstream_gene_variant|MODIFIER|Zm00001d016601|Zm00001d016601|transcript|Zm00001d016601_T004|protein_coding||c.-1638T>C|||||1567|,G|upstream_gene_variant|MODIFIER|Zm00001d016601|Zm00001d016601|transcript|Zm00001d016601_T001|protein_coding||c.-2069T>C|||||1622|,G|upstream_gene_variant|MODIFIER|Zm00001d016601|Zm00001d016601|transcript|Zm00001d016601_T002|protein_coding||c.-1922T>C|||||1569|…	Zm00001d016601
	Crossings	chr5.S_172294811	5	176398818	6.8924e-10	0.1796	G	C	PR	GT	PR;ANN=C|missense_variant|MODERATE|Zm00001d016801|Zm00001d016801|transcript|Zm00001d016801_T001|protein_coding|1/3|c.41C>G|p.Ala14Gly|81/1647|41/1260|14/419||,C|missense_variant|MODERATE|Zm00001d016801|Zm00001d016801|transcript|Zm00001d016801_T002|protein_coding|1/3|c.41C>G|p.Ala14Gly|63/2338|41/1137|14/378||,C|upstream_gene_variant|MODIFIER|Zm00001d016800|Zm00001d016800|transcript|Zm00001d016800…	Zm00001d016801
	Crossings	chr5.S_172578051	5	176686924	1.6798e-08	0.1328	T	G	PR	GT	PR;ANN=G|splice_region_variant&intron_variant|LOW|Zm00001d016804|Zm00001d016804|transcript|Zm00001d016804_T002|protein_coding|17/18|c.4687-5T>G||||||,G|splice_region_variant&intron_variant|LOW|Zm00001d016804|Zm00001d016804|transcript|Zm00001d016804_T001|protein_coding|17/18|c.4627-5T>G||||||,G|splice_region_variant&intron_variant|LOW|Zm00001d016804|Zm00001d016804|transcript|Zm00001d016804_T003|pr…	Zm00001d016804
	Crossings	chr5.S_176869247	5	180909894	9.814e-09	0.12687	C	T	PR	GT	PR;ANN=T|upstream_gene_variant|MODIFIER|Zm00001d016947|Zm00001d016947|transcript|Zm00001d016947_T001|protein_coding||c.-1516C>T|||||1516|,T|downstream_gene_variant|MODIFIER|Zm00001d016946|Zm00001d016946|transcript|Zm00001d016946_T001|protein_coding||c.*2297C>T|||||2297|,T|intergenic_region|MODIFIER|Zm00001d016946-Zm00001d016947|Zm00001d016946-Zm00001d016947|intergenic_region|Zm00001d016946-Zm0000…	Zm00001d016947
	Crossings	chr5.S_177240573	5	181277912	6.4687e-07	0.08795	A	G	PR	GT	PR;ANN=G|downstream_gene_variant|MODIFIER|MADS-transcription_factor_19|Zm00001d016957|transcript|Zm00001d016957_T003|protein_coding||c.*6101A>G|||||4057|,G|intergenic_region|MODIFIER|MADS-transcription_factor_19-Zm00001d016961|Zm00001d016957-Zm00001d016961|intergenic_region|Zm00001d016957-Zm00001d016961|||n.181277912A>G||||||	Zm00001d016957
	Crossings	chr5.S_178944810	5	183230399	7.9588e-08	0.09687	G	C	PR	GT	PR;ANN=C|splice_region_variant|LOW|Zm00001d017034|Zm00001d017034|transcript|Zm00001d017034_T002|protein_coding|14/14|c.*300C>G||||||,C|splice_region_variant|LOW|Zm00001d017034|Zm00001d017034|transcript|Zm00001d017034_T003|protein_coding|15/15|c.*300C>G||||||,C|splice_region_variant|LOW|Zm00001d017034|Zm00001d017034|transcript|Zm00001d017034_T004|protein_coding|15/15|c.*300C>G||||||,C|3_prime_UTR_…	Zm00001d017034
	Crossings	chr5.S_204384140	5	209834952	1.0938e-07	0.1013	G	A	PR	GT	PR;ANN=A|upstream_gene_variant|MODIFIER|Zm00001d017903|Zm00001d017903|transcript|Zm00001d017903_T001|protein_coding||c.-493C>T|||||493|,A|intergenic_region|MODIFIER|Zm00001d017903-Zm00001d017904|Zm00001d017903-Zm00001d017904|intergenic_region|Zm00001d017903-Zm00001d017904|||n.209834952G>A||||||	Zm00001d017903
	Crossings	chr5.S_206568835	5	212211545	4.286e-09	0.13389	T	C	PR	GT	PR;ANN=C|downstream_gene_variant|MODIFIER|Zm00001d018019|Zm00001d018019|transcript|Zm00001d018019_T001|protein_coding||c.*4156A>G|||||4156|,C|intergenic_region|MODIFIER|Zm00001d018017-Zm00001d018019|Zm00001d018017-Zm00001d018019|intergenic_region|Zm00001d018017-Zm00001d018019|||n.212211545T>C||||||	Zm00001d018019
	Crossings	chr5.S_208392155			6.5418e-09	0.15471
	Crossings	chr5.S_209731829	5	215559227	9.0188e-26	0.5313	G	A	PR	GT	PR;ANN=A|downstream_gene_variant|MODIFIER|Zm00001d018150|Zm00001d018150|transcript|Zm00001d018150_T001|protein_coding||c.*687C>T|||||687|,A|intergenic_region|MODIFIER|cyclin-dependent_kinase_inhibitor5-Zm00001d018150|Zm00001d018149-Zm00001d018150|intergenic_region|Zm00001d018149-Zm00001d018150|||n.215559227G>A||||||	Zm00001d018150
	Crossings	chr5.S_213177278	5	219011333	1.899e-07	0.10178	G	T	PR	GT	PR;ANN=T|3_prime_UTR_variant|MODIFIER|Zm00001d018349|Zm00001d018349|transcript|Zm00001d018349_T001|protein_coding|16/16|c.*84G>T|||||84|,T|3_prime_UTR_variant|MODIFIER|Zm00001d018349|Zm00001d018349|transcript|Zm00001d018349_T002|protein_coding|16/16|c.*84G>T|||||84|,T|3_prime_UTR_variant|MODIFIER|Zm00001d018349|Zm00001d018349|transcript|Zm00001d018349_T003|protein_coding|16/16|c.*84G>T|||||84|,T|…	Zm00001d018349
	Crossings	chr6.S_4843755	6	4893469	8.0155e-08	0.11054	G	A	PR	GT	PR;ANN=A|downstream_gene_variant|MODIFIER|Zm00001d035091|Zm00001d035091|transcript|Zm00001d035091_T001|protein_coding||c.*2640G>A|||||2488|,A|intron_variant|MODIFIER|Zm00001d035092|Zm00001d035092|transcript|Zm00001d035092_T001|protein_coding|3/4|c.886-64G>A||||||,A|intron_variant|MODIFIER|Zm00001d035092|Zm00001d035092|transcript|Zm00001d035092_T002|protein_coding|3/3|c.886-64G>A||||||	Zm00001d035091
	Crossings	chr6.S_6435518	6	6803161	2.8293e-07	0.11268	A	G	PR	GT	PR;ANN=G|5_prime_UTR_variant|MODIFIER|Zm00001d035140|Zm00001d035140|transcript|Zm00001d035140_T001|protein_coding|1/3|c.-239T>C|||||321|,G|5_prime_UTR_variant|MODIFIER|Zm00001d035140|Zm00001d035140|transcript|Zm00001d035140_T002|protein_coding|1/3|c.-262T>C|||||321|,G|5_prime_UTR_variant|MODIFIER|Zm00001d035140|Zm00001d035140|transcript|Zm00001d035140_T004|protein_coding|1/3|c.-180T>C|||||321|,G|…	Zm00001d035140
	Crossings	chr6.S_21415607	6	19589174	2.484e-07	0.09248	G	T	PR	GT	PR;ANN=T|intron_variant|MODIFIER|Zm00001d035294|Zm00001d035294|transcript|Zm00001d035294_T001|protein_coding|3/3|c.1117-483C>A||||||	Zm00001d035294
	Crossings	chr6.S_28987197	6	30459346	5.8417e-07	0.08281	C	T	PR	GT	PR;ANN=T|intergenic_region|MODIFIER|Zm00001d035511-AP2-EREBP-transcription_factor_81|Zm00001d035511-Zm00001d035512|intergenic_region|Zm00001d035511-Zm00001d035512|||n.30459346C>T||||||	Zm00001d035511-Zm00001d035512
	Crossings	chr6.S_31771694	6	33259965	6.5759e-18	0.28514	C	G	PR	GT	PR;ANN=G|intergenic_region|MODIFIER|Zm00001d035561-Zm00001d035562|Zm00001d035561-Zm00001d035562|intergenic_region|Zm00001d035561-Zm00001d035562|||n.33259965C>G||||||	Zm00001d035561-Zm00001d035562
	Crossings	chr6.S_31771883	6	33260154	3.604e-12	0.19373	A	G	PR	GT	PR;ANN=G|intergenic_region|MODIFIER|Zm00001d035561-Zm00001d035562|Zm00001d035561-Zm00001d035562|intergenic_region|Zm00001d035561-Zm00001d035562|||n.33260154A>G||||||	Zm00001d035561-Zm00001d035562
	Crossings	chr6.S_36362166	6	38093418	2.0975e-13	0.19043	C	T	PR	GT	PR;ANN=T|intergenic_region|MODIFIER|Zm00001d035640-Zm00001d035642|Zm00001d035640-Zm00001d035642|intergenic_region|Zm00001d035640-Zm00001d035642|||n.38093418C>T||||||	Zm00001d035640-Zm00001d035642
	Crossings	chr6.S_36378670	6	38109915	1.1294e-13	0.19554	G	A	PR	GT	PR;ANN=A|upstream_gene_variant|MODIFIER|Zm00001d035642|Zm00001d035642|transcript|Zm00001d035642_T001|protein_coding||c.-3825G>A|||||3678|,A|intergenic_region|MODIFIER|Zm00001d035640-Zm00001d035642|Zm00001d035640-Zm00001d035642|intergenic_region|Zm00001d035640-Zm00001d035642|||n.38109915G>A||||||	Zm00001d035642
	Crossings	chr6.S_36380487	6	38111732	2.2694e-11	0.18328	C	A	PR	GT	PR;ANN=A|upstream_gene_variant|MODIFIER|Zm00001d035642|Zm00001d035642|transcript|Zm00001d035642_T001|protein_coding||c.-2008C>A|||||1861|,A|intergenic_region|MODIFIER|Zm00001d035640-Zm00001d035642|Zm00001d035640-Zm00001d035642|intergenic_region|Zm00001d035640-Zm00001d035642|||n.38111732C>A||||||	Zm00001d035642
	Crossings	chr6.S_39898022	6	41702692	1.6216e-07	0.09625	G	A	PR	GT	PR;ANN=A|synonymous_variant|LOW|C2H2-transcription_factor_24|Zm00001d035701|transcript|Zm00001d035701_T001|protein_coding|1/6|c.108C>T|p.Ala36Ala|346/1627|108/1149|36/382||,A|downstream_gene_variant|MODIFIER|legumin1|Zm00001d035700|transcript|Zm00001d035700_T001|protein_coding||c.*4487G>A|||||4261|,A|downstream_gene_variant|MODIFIER|legumin1|Zm00001d035700|transcript|Zm00001d035700_T002|protein_c…	Zm00001d035701
	Crossings	chr6.S_40021766	6	41737839	1.3818e-07	0.09358	G	A	PR	GT	PR;ANN=A|intergenic_region|MODIFIER|C2H2-transcription_factor_24-Zm00001d035702|Zm00001d035701-Zm00001d035702|intergenic_region|Zm00001d035701-Zm00001d035702|||n.41737839G>A||||||	Zm00001d035701-Zm00001d035702
	Crossings	chr6.S_40158500	6	41894699	3.2326e-23	0.38379	A	G	PR	GT	PR;ANN=G|intergenic_region|MODIFIER|Zm00001d035704-Zm00001d035705|Zm00001d035704-Zm00001d035705|intergenic_region|Zm00001d035704-Zm00001d035705|||n.41894699A>G||||||	Zm00001d035704-Zm00001d035705
	Crossings	chr6.S_43619634	6	45351055	5.7765e-14	0.20186	A	G	PR	GT	PR;ANN=G|upstream_gene_variant|MODIFIER|Zm00001d035751|Zm00001d035751|transcript|Zm00001d035751_T002|protein_coding||c.-1610A>G|||||1527|,G|upstream_gene_variant|MODIFIER|Zm00001d035751|Zm00001d035751|transcript|Zm00001d035751_T003|protein_coding||c.-1610A>G|||||1610|,G|upstream_gene_variant|MODIFIER|Zm00001d035751|Zm00001d035751|transcript|Zm00001d035751_T004|protein_coding||c.-3937A>G|||||3937|…	Zm00001d035751
	Crossings	chr6.S_43621103	6	45352524	1.9378e-13	0.19434	A	T	PR	GT	PR;ANN=T|upstream_gene_variant|MODIFIER|Zm00001d035751|Zm00001d035751|transcript|Zm00001d035751_T002|protein_coding||c.-141A>T|||||58|,T|upstream_gene_variant|MODIFIER|Zm00001d035752|Zm00001d035752|transcript|Zm00001d035752_T002|protein_coding||c.-3998A>T|||||3917|,T|upstream_gene_variant|MODIFIER|Zm00001d035751|Zm00001d035751|transcript|Zm00001d035751_T003|protein_coding||c.-141A>T|||||141|,T|up…	Zm00001d035751
	Crossings	chr6.S_43622339	6	45353760	1.2192e-08	0.11191	C	T	PR	GT	PR;ANN=T|upstream_gene_variant|MODIFIER|Zm00001d035752|Zm00001d035752|transcript|Zm00001d035752_T002|protein_coding||c.-2762C>T|||||2681|,T|upstream_gene_variant|MODIFIER|Zm00001d035751|Zm00001d035751|transcript|Zm00001d035751_T004|protein_coding||c.-1232C>T|||||1232|,T|upstream_gene_variant|MODIFIER|Zm00001d035751|Zm00001d035751|transcript|Zm00001d035751_T005|protein_coding||c.-1325C>T|||||1280|…	Zm00001d035752
	Crossings	chr6.S_43623881	6	45355302	1.5971e-13	0.20051	G	C	PR	GT	PR;ANN=C|missense_variant|MODERATE|Zm00001d035751|Zm00001d035751|transcript|Zm00001d035751_T002|protein_coding|6/8|c.481G>C|p.Val161Leu|564/1211|481/888|161/295||,C|missense_variant|MODERATE|Zm00001d035751|Zm00001d035751|transcript|Zm00001d035751_T001|protein_coding|6/8|c.409G>C|p.Val137Leu|409/1056|409/816|137/271||,C|missense_variant|MODERATE|Zm00001d035751|Zm00001d035751|transcript|Zm00001d035…	Zm00001d035751
	Crossings	chr6.S_52874669	6	55480843	1.1186e-11	0.16192	T	C	PR	GT	PR;ANN=C|intergenic_region|MODIFIER|Zm00001d035846-Zm00001d035848|Zm00001d035846-Zm00001d035848|intergenic_region|Zm00001d035846-Zm00001d035848|||n.55480843T>C||||||	Zm00001d035846-Zm00001d035848
	Crossings	chr6.S_52876921			2.2263e-09	0.12325
	Crossings	chr6.S_52948225	6	55530002	1.6924e-09	0.12333	A	G	PR	GT	PR;ANN=G|intergenic_region|MODIFIER|Zm00001d035846-Zm00001d035848|Zm00001d035846-Zm00001d035848|intergenic_region|Zm00001d035846-Zm00001d035848|||n.55530002A>G||||||	Zm00001d035846-Zm00001d035848
	Crossings	chr6.S_63240267	6	66051504	6.7067e-09	0.12445	G	A	PR	GT	PR;ANN=A|intergenic_region|MODIFIER|Zm00001d001360-Zm00001d036013|Zm00001d001360-Zm00001d036013|intergenic_region|Zm00001d001360-Zm00001d036013|||n.66051504G>A||||||	Zm00001d001360-Zm00001d036013
	Crossings	chr6.S_63258488	6	66096341	1.3312e-07	0.09765	G	A	PR	GT	PR;ANN=A|intergenic_region|MODIFIER|Zm00001d036013-Zm00001d036014|Zm00001d036013-Zm00001d036014|intergenic_region|Zm00001d036013-Zm00001d036014|||n.66096341G>A||||||	Zm00001d036013-Zm00001d036014
	Crossings	chr6.S_63262993	6	66091836	7.6187e-07	0.08783	C	T	PR	GT	PR;ANN=T|downstream_gene_variant|MODIFIER|Zm00001d036013|Zm00001d036013|transcript|Zm00001d036013_T002|protein_coding||c.*1446C>T|||||1252|,T|downstream_gene_variant|MODIFIER|Zm00001d036013|Zm00001d036013|transcript|Zm00001d036013_T001|protein_coding||c.*1446C>T|||||1252|,T|downstream_gene_variant|MODIFIER|Zm00001d036013|Zm00001d036013|transcript|Zm00001d036013_T003|protein_coding||c.*1516C>T||||…	Zm00001d036013
	Crossings	chr6.S_69560266	6	72479368	6.184e-07	0.08513	G	A	PR	GT	PR;ANN=A|intergenic_region|MODIFIER|Zm00001d036104-Zm00001d036107|Zm00001d036104-Zm00001d036107|intergenic_region|Zm00001d036104-Zm00001d036107|||n.72479368G>A||||||	Zm00001d036104-Zm00001d036107
	Crossings	chr6.S_71262601	6	74183632	1.057e-16	0.30714	G	A	PR	GT	PR;ANN=A|upstream_gene_variant|MODIFIER|Zm00001d036138|Zm00001d036138|transcript|Zm00001d036138_T001|protein_coding||c.-1093C>T|||||852|,A|upstream_gene_variant|MODIFIER|Zm00001d036139|Zm00001d036139|transcript|Zm00001d036139_T001|protein_coding||c.-1890G>A|||||1890|,A|upstream_gene_variant|MODIFIER|Zm00001d036138|Zm00001d036138|transcript|Zm00001d036138_T002|protein_coding||c.-989C>T|||||516|,A|…	Zm00001d036138
	Crossings	chr6.S_71410875			5.4786e-12	0.1897
	Crossings	chr6.S_71415035	6	74331364	2.7943e-22	0.4136	C	A	PR	GT	PR;ANN=A|intergenic_region|MODIFIER|Zm00001d001376-Zm00001d036142|Zm00001d001376-Zm00001d036142|intergenic_region|Zm00001d001376-Zm00001d036142|||n.74331364C>A||||||	Zm00001d001376-Zm00001d036142
	Crossings	chr6.S_72181983	6	75122738	9.4108e-17	0.29572	G	A	PR	GT	PR;ANN=A|upstream_gene_variant|MODIFIER|Zm00001d036159|Zm00001d036159|transcript|Zm00001d036159_T001|protein_coding||c.-1613C>T|||||1613|,A|downstream_gene_variant|MODIFIER|tRNA-Gly|ENSRNA049449374|transcript|ENSRNA049449374-T1|protein_coding||c.*1215C>T|||||1215|WARNING_TRANSCRIPT_MULTIPLE_STOP_CODONS,A|downstream_gene_variant|MODIFIER|Zm00001d036160|Zm00001d036160|transcript|Zm00001d036160_T001…	Zm00001d036159
	Crossings	chr6.S_73826036	6	76648233	3.8191e-07	0.10549	G	A	PR	GT	PR;ANN=A|intergenic_region|MODIFIER|Zm00001d036192-Zm00001d036193|Zm00001d036192-Zm00001d036193|intergenic_region|Zm00001d036192-Zm00001d036193|||n.76648233G>A||||||	Zm00001d036192-Zm00001d036193
	Crossings	chr6.S_75543908	6	78407071	6.4519e-10	0.1338	G	A	PR	GT	PR;ANN=A|intergenic_region|MODIFIER|Zm00001d036233-Zm00001d036234|Zm00001d036233-Zm00001d036234|intergenic_region|Zm00001d036233-Zm00001d036234|||n.78407071G>A||||||	Zm00001d036233-Zm00001d036234
	Crossings	chr6.S_77465464	6	80469133	4.8353e-10	0.15268	T	G	PR	GT	PR;ANN=G|missense_variant|MODERATE|Zm00001d036261|Zm00001d036261|transcript|Zm00001d036261_T001|protein_coding|1/4|c.384T>G|p.Phe128Leu|384/2573|384/2433|128/810||	Zm00001d036261
	Crossings	chr6.S_85424588	6	88168293	3.0256e-10	0.14172	C	T	PR	GT	PR;ANN=T|upstream_gene_variant|MODIFIER|Zm00001d036430|Zm00001d036430|transcript|Zm00001d036430_T001|protein_coding||c.-4141G>A|||||4141|,T|downstream_gene_variant|MODIFIER|Zm00001d036431|Zm00001d036431|transcript|Zm00001d036431_T001|protein_coding||c.*2384C>T|||||2384|,T|intergenic_region|MODIFIER|Zm00001d036431-Zm00001d036432|Zm00001d036431-Zm00001d036432|intergenic_region|Zm00001d036431-Zm0000…	Zm00001d036430
	Crossings	chr6.S_85516826	6	88267136	9.641e-08	0.09484	G	A	PR	GT	PR;ANN=A|downstream_gene_variant|MODIFIER|Zm00001d036432|Zm00001d036432|transcript|Zm00001d036432_T001|protein_coding||c.*989C>T|||||586|,A|downstream_gene_variant|MODIFIER|Zm00001d036432|Zm00001d036432|transcript|Zm00001d036432_T002|protein_coding||c.*920C>T|||||736|,A|downstream_gene_variant|MODIFIER|Zm00001d036432|Zm00001d036432|transcript|Zm00001d036432_T003|protein_coding||c.*920C>T|||||736|…	Zm00001d036432
	Crossings	chr6.S_96901862	6	99746283	5.2348e-13	0.18162	T	C	PR	GT	PR;ANN=C|upstream_gene_variant|MODIFIER|Zm00001d036748|Zm00001d036748|transcript|Zm00001d036748_T001|protein_coding||c.-587A>G|||||485|,C|upstream_gene_variant|MODIFIER|Zm00001d036749|Zm00001d036749|transcript|Zm00001d036749_T001|protein_coding||c.-3523T>C|||||3382|,C|upstream_gene_variant|MODIFIER|Zm00001d036748|Zm00001d036748|transcript|Zm00001d036748_T002|protein_coding||c.-2050A>G|||||2050|,C…	Zm00001d036748
	Crossings	chr6.S_99884626	6	103042371	2.6931e-08	0.13497	A	C	PR	GT	PR;ANN=C|synonymous_variant|LOW|Zm00001d036829|Zm00001d036829|transcript|Zm00001d036829_T003|protein_coding|1/3|c.183A>C|p.Ala61Ala|183/3473|183/306|61/101||WARNING_TRANSCRIPT_NO_START_CODON,C|5_prime_UTR_variant|MODIFIER|Zm00001d036829|Zm00001d036829|transcript|Zm00001d036829_T001|protein_coding|1/14|c.-258A>C|||||258|,C|5_prime_UTR_variant|MODIFIER|Zm00001d036829|Zm00001d036829|transcript|Zm000…	Zm00001d036829
	Crossings	chr6.S_102658286	6	105904395	1.5747e-15	0.23896	G	T	PR	GT	PR;ANN=T|upstream_gene_variant|MODIFIER|Zm00001d036898|Zm00001d036898|transcript|Zm00001d036898_T001|protein_coding||c.-3858C>A|||||3825|,T|intergenic_region|MODIFIER|Zm00001d036898-Zm00001d036900|Zm00001d036898-Zm00001d036900|intergenic_region|Zm00001d036898-Zm00001d036900|||n.105904395G>T||||||	Zm00001d036898
	Crossings	chr6.S_103321153	6	106563764	6.298e-22	0.35167	A	T	PR	GT	PR;ANN=T|upstream_gene_variant|MODIFIER|Zm00001d036922|Zm00001d036922|transcript|Zm00001d036922_T001|protein_coding||c.-353A>T|||||126|,T|intergenic_region|MODIFIER|Zm00001d036920-Zm00001d036922|Zm00001d036920-Zm00001d036922|intergenic_region|Zm00001d036920-Zm00001d036922|||n.106563764A>T||||||	Zm00001d036922
	Crossings	chr6.S_107321274	6	111977538	1.0264e-12	0.22816	C	G	PR	GT	PR;ANN=G|downstream_gene_variant|MODIFIER|Zm00001d037094|Zm00001d037094|transcript|Zm00001d037094_T001|protein_coding||c.*183C>G|||||183|,G|intergenic_region|MODIFIER|Zm00001d037094-Zm00001d037095|Zm00001d037094-Zm00001d037095|intergenic_region|Zm00001d037094-Zm00001d037095|||n.111977538C>G||||||	Zm00001d037094
	Crossings	chr6.S_115576651	6	119547869	2.2077e-17	0.26699	C	T	PR	GT	PR;ANN=T|intron_variant|MODIFIER|Zm00001d037290|Zm00001d037290|transcript|Zm00001d037290_T002|protein_coding|4/10|c.388-319C>T||||||,T|intron_variant|MODIFIER|Zm00001d037290|Zm00001d037290|transcript|Zm00001d037290_T001|protein_coding|4/9|c.-1118-283C>T||||||,T|intron_variant|MODIFIER|Zm00001d037290|Zm00001d037290|transcript|Zm00001d037290_T003|protein_coding|4/9|c.388-319C>T||||||	Zm00001d037290
	Crossings	chr6.S_117586575	6	121585335	7.8247e-07	0.09235	G	C	PR	GT	PR;ANN=C|intergenic_region|MODIFIER|Zm00001d037328-Zm00001d037329|Zm00001d037328-Zm00001d037329|intergenic_region|Zm00001d037328-Zm00001d037329|||n.121585335G>C||||||	Zm00001d037328-Zm00001d037329
	Crossings	chr6.S_117703523	6	121674808	6.4636e-07	0.10316	G	C	PR	GT	PR;ANN=C|intergenic_region|MODIFIER|Zm00001d037329-Zm00001d037332|Zm00001d037329-Zm00001d037332|intergenic_region|Zm00001d037329-Zm00001d037332|||n.121674808G>C||||||	Zm00001d037329-Zm00001d037332
	Crossings	chr6.S_118277300	6	122243000	1.5587e-09	0.15636	C	T	PR	GT	PR;ANN=T|upstream_gene_variant|MODIFIER|splayed_ATPase1|Zm00001d037346|transcript|Zm00001d037346_T018|protein_coding||c.-2903C>T|||||2894|,T|downstream_gene_variant|MODIFIER|splayed_ATPase1|Zm00001d037346|transcript|Zm00001d037346_T015|protein_coding||c.*835C>T|||||833|WARNING_TRANSCRIPT_NO_STOP_CODON,T|intron_variant|MODIFIER|splayed_ATPase1|Zm00001d037346|transcript|Zm00001d037346_T007|protein_…	Zm00001d037346
	Crossings	chr6.S_121303536	6	125222554	6.6686e-07	0.1054	T	A	PR	GT	PR;ANN=A|missense_variant|MODERATE|Zm00001d037427|Zm00001d037427|transcript|Zm00001d037427_T001|protein_coding|8/8|c.116T>A|p.Met39Lys|1184/1691|116/408|39/135||,A|missense_variant|MODERATE|Zm00001d037427|Zm00001d037427|transcript|Zm00001d037427_T002|protein_coding|5/5|c.32T>A|p.Met11Lys|1229/1720|32/324|11/107||,A|missense_variant|MODERATE|Zm00001d037427|Zm00001d037427|transcript|Zm00001d037427_…	Zm00001d037427
	Crossings	chr6.S_136517907	6	140620265	1.554e-10	0.16361	G	A	PR	GT	PR;ANN=A|synonymous_variant|LOW|elongation_factor_alpha3|Zm00001d037873|transcript|Zm00001d037873_T010|protein_coding|2/3|c.309C>T|p.Ile103Ile|385/1537|309/1356|103/451||,A|synonymous_variant|LOW|elongation_factor_alpha3|Zm00001d037873|transcript|Zm00001d037873_T001|protein_coding|1/2|c.309C>T|p.Ile103Ile|994/2300|309/1344|103/447||,A|synonymous_variant|LOW|elongation_factor_alpha3|Zm00001d037873…	Zm00001d037873
	Crossings	chr6.S_146499215	6	150536975	1.8664e-09	0.14274	A	G	PR	GT	PR;ANN=G|intron_variant|MODIFIER|Zm00001d038174|Zm00001d038174|transcript|Zm00001d038174_T002|protein_coding|1/11|c.79-66A>G||||||,G|intron_variant|MODIFIER|Zm00001d038174|Zm00001d038174|transcript|Zm00001d038174_T001|protein_coding|1/10|c.78+300A>G||||||,G|intron_variant|MODIFIER|Zm00001d038174|Zm00001d038174|transcript|Zm00001d038174_T003|protein_coding|1/10|c.78+300A>G||||||,G|intron_variant|M…	Zm00001d038174
	Crossings	chr6.S_156985119	6	161122237	1.0899e-11	0.16245	G	T	PR	GT	PR;ANN=T|5_prime_UTR_variant|MODIFIER|Zm00001d038623|Zm00001d038623|transcript|Zm00001d038623_T004|protein_coding|3/12|c.-210C>A|||||509|,T|intron_variant|MODIFIER|Zm00001d038623|Zm00001d038623|transcript|Zm00001d038623_T001|protein_coding|1/12|c.58-104C>A||||||,T|intron_variant|MODIFIER|Zm00001d038623|Zm00001d038623|transcript|Zm00001d038623_T002|protein_coding|1/11|c.58-104C>A||||||,T|intron_va…	Zm00001d038623
	Crossings	chr6.S_157986387	B73V4_ctg51	60948	5.7674e-07	0.08752	A	T	PR	GT	PR;ANN=T|downstream_gene_variant|MODIFIER|Zm00001d000314|Zm00001d000314|transcript|Zm00001d000314_T001|protein_coding||c.*1262A>T|||||1262|,T|intergenic_region|MODIFIER|Zm00001d000314-CHR_END|Zm00001d000314-CHR_END|intergenic_region|Zm00001d000314-CHR_END|||n.60948A>T||||||	Zm00001d000314
	Crossings	chr6.S_160611051	6	164798323	4.0429e-07	0.09574	C	T	PR	GT	PR;ANN=T|downstream_gene_variant|MODIFIER|Zm00001d038805|Zm00001d038805|transcript|Zm00001d038805_T002|protein_coding||c.*3158G>A|||||2779|,T|downstream_gene_variant|MODIFIER|Zm00001d038804|Zm00001d038804|transcript|Zm00001d038804_T008|protein_coding||c.*1490C>T|||||1489|WARNING_TRANSCRIPT_NO_STOP_CODON,T|downstream_gene_variant|MODIFIER|Zm00001d038805|Zm00001d038805|transcript|Zm00001d038805_T00…	Zm00001d038805
	Crossings	chr6.S_160898120	6	165048992	1.0849e-14	0.27011	C	G	PR	GT	PR;ANN=G|intron_variant|MODIFIER|Zm00001d038813|Zm00001d038813|transcript|Zm00001d038813_T001|protein_coding|1/6|c.-127+3315G>C||||||	Zm00001d038813
	Crossings	chr6.S_160899479	6	165050351	2.1383e-40	0.93603	C	A	PR	GT	PR;ANN=A|intron_variant|MODIFIER|Zm00001d038813|Zm00001d038813|transcript|Zm00001d038813_T001|protein_coding|1/6|c.-127+1956G>T||||||	Zm00001d038813
	Crossings	chr6.S_161010213	6	165171760	1.7272e-17	0.34039	A	G	PR	GT	PR;ANN=G|downstream_gene_variant|MODIFIER|Zm00001d038814|Zm00001d038814|transcript|Zm00001d038814_T001|protein_coding||c.*245T>C|||||245|,G|downstream_gene_variant|MODIFIER|Zm00001d038815|Zm00001d038815|transcript|Zm00001d038815_T001|protein_coding||c.*2401T>C|||||1685|,G|intergenic_region|MODIFIER|Zm00001d038813-Zm00001d038814|Zm00001d038813-Zm00001d038814|intergenic_region|Zm00001d038813-Zm0000…	Zm00001d038814
	Crossings	chr6.S_164554437	6	168693368	3.0883e-09	0.12389	A	T	PR	GT	PR;ANN=T|upstream_gene_variant|MODIFIER|Zm00001d039011|Zm00001d039011|transcript|Zm00001d039011_T001|protein_coding||c.-3514A>T|||||3514|,T|downstream_gene_variant|MODIFIER|Zm00001d039010|Zm00001d039010|transcript|Zm00001d039010_T001|protein_coding||c.*2330A>T|||||2330|,T|intergenic_region|MODIFIER|Zm00001d039010-Zm00001d039011|Zm00001d039010-Zm00001d039011|intergenic_region|Zm00001d039010-Zm0000…	Zm00001d039011
	Crossings	chr6.S_165562348	6	169713932	9.1344e-20	0.30535	A	G	PR	GT	PR;ANN=G|upstream_gene_variant|MODIFIER|Zm00001d039083|Zm00001d039083|transcript|Zm00001d039083_T001|protein_coding||c.-378T>C|||||378|,G|upstream_gene_variant|MODIFIER|Zm00001d039085|Zm00001d039085|transcript|Zm00001d039085_T001|protein_coding||c.-4868A>G|||||4715|,G|downstream_gene_variant|MODIFIER|Zm00001d039082|Zm00001d039082|transcript|Zm00001d039082_T001|protein_coding||c.*1708A>G|||||1708|…	Zm00001d039083
	Crossings	chr6.S_166083011	6	170254008	3.4742e-11	0.15774	C	T	PR	GT	PR;ANN=T|upstream_gene_variant|MODIFIER|tassel_sheath1|Zm00001d039113|transcript|Zm00001d039113_T001|protein_coding||c.-4608G>A|||||4523|,T|upstream_gene_variant|MODIFIER|U1|ENSRNA049455425|transcript|ENSRNA049455425-T1|snRNA||n.-864C>T|||||864|,T|intergenic_region|MODIFIER|tassel_sheath1-U1|Zm00001d039113-ENSRNA049455425|intergenic_region|Zm00001d039113-ENSRNA049455425|||n.170254008C>T||||||	Zm00001d039113
	Crossings	chr6.S_166788287	6	170941700	6.7837e-17	0.29183	G	A	PR	GT	PR;ANN=A|intergenic_region|MODIFIER|Zm00001d039136-Zm00001d039138|Zm00001d039136-Zm00001d039138|intergenic_region|Zm00001d039136-Zm00001d039138|||n.170941700G>A||||||	Zm00001d039136-Zm00001d039138
	Crossings	chr6.S_167275158	6	171421485	8.55e-10	0.14303	C	T	PR	GT	PR;ANN=T|5_prime_UTR_variant|MODIFIER|Zm00001d039160|Zm00001d039160|transcript|Zm00001d039160_T032|protein_coding|4/27|c.-372G>A|||||1147|,T|upstream_gene_variant|MODIFIER|Zm00001d039160|Zm00001d039160|transcript|Zm00001d039160_T003|protein_coding||c.-1968G>A|||||1271|,T|upstream_gene_variant|MODIFIER|Zm00001d039160|Zm00001d039160|transcript|Zm00001d039160_T009|protein_coding||c.-3398G>A|||||1870…	Zm00001d039160
	Crossings	chr6.S_167749552	6	172045356	2.3804e-08	0.12185	G	A	PR	GT	PR;ANN=A|intron_variant|MODIFIER|Zm00001d039182|Zm00001d039182|transcript|Zm00001d039182_T001|protein_coding|1/8|c.180+568C>T||||||,A|intron_variant|MODIFIER|Zm00001d039182|Zm00001d039182|transcript|Zm00001d039182_T002|protein_coding|1/7|c.180+568C>T||||||,A|intron_variant|MODIFIER|Zm00001d039182|Zm00001d039182|transcript|Zm00001d039182_T003|protein_coding|1/6|c.180+568C>T||||||	Zm00001d039182
	Crossings	chr7.S_729259	7	1102433	7.5154e-09	0.1125	C	A	PR	GT	PR;ANN=A|upstream_gene_variant|MODIFIER|gibberellin_2-oxidase12|Zm00001d018617|transcript|Zm00001d018617_T001|protein_coding||c.-3079C>A|||||3079|,A|intergenic_region|MODIFIER|Zm00001d018616-gibberellin_2-oxidase12|Zm00001d018616-Zm00001d018617|intergenic_region|Zm00001d018616-Zm00001d018617|||n.1102433C>A||||||	Zm00001d018617
	Crossings	chr7.S_729263	7	1102429	7.5579e-09	0.11248	G	C	PR	GT	PR;ANN=C|upstream_gene_variant|MODIFIER|gibberellin_2-oxidase12|Zm00001d018617|transcript|Zm00001d018617_T001|protein_coding||c.-3083G>C|||||3083|,C|intergenic_region|MODIFIER|Zm00001d018616-gibberellin_2-oxidase12|Zm00001d018616-Zm00001d018617|intergenic_region|Zm00001d018616-Zm00001d018617|||n.1102429G>C||||||	Zm00001d018617
	Crossings	chr7.S_729265	7	1102427	7.5331e-09	0.11252	G	A	PR	GT	PR;ANN=A|upstream_gene_variant|MODIFIER|gibberellin_2-oxidase12|Zm00001d018617|transcript|Zm00001d018617_T001|protein_coding||c.-3085G>A|||||3085|,A|intergenic_region|MODIFIER|Zm00001d018616-gibberellin_2-oxidase12|Zm00001d018616-Zm00001d018617|intergenic_region|Zm00001d018616-Zm00001d018617|||n.1102427G>A||||||	Zm00001d018617
	Crossings	chr7.S_1364020	7	1467320	1.6505e-21	0.35655	C	T	PR	GT	PR;ANN=T|splice_acceptor_variant&intron_variant|HIGH|Zm00001d018642|Zm00001d018642|transcript|Zm00001d018642_T005|protein_coding|3/10|c.41-1G>A||||||,T|splice_region_variant&intron_variant|LOW|Zm00001d018642|Zm00001d018642|transcript|Zm00001d018642_T001|protein_coding|3/10|c.189-8G>A||||||,T|splice_region_variant&intron_variant|LOW|Zm00001d018642|Zm00001d018642|transcript|Zm00001d018642_T002|prot…	Zm00001d018642
	Crossings	chr7.S_1453044	7	1556545	2.9542e-08	0.10928	T	C	PR	GT	PR;ANN=C|intergenic_region|MODIFIER|Zm00001d018645-JUMONJI-transcription_factor_19|Zm00001d018645-Zm00001d018647|intergenic_region|Zm00001d018645-Zm00001d018647|||n.1556545T>C||||||	Zm00001d018645-Zm00001d018647
	Crossings	chr7.S_2437034	7	2539043	4.3295e-09	0.14087	A	G	PR	GT	PR;ANN=G|upstream_gene_variant|MODIFIER|Zm00001d018683|Zm00001d018683|transcript|Zm00001d018683_T001|protein_coding||c.-188A>G|||||188|,G|intergenic_region|MODIFIER|Zm00001d018682-Zm00001d018683|Zm00001d018682-Zm00001d018683|intergenic_region|Zm00001d018682-Zm00001d018683|||n.2539043A>G||||||	Zm00001d018683
	Crossings	chr7.S_3363855	7	3533351	5.0464e-08	0.09928	G	A	PR	GT	PR;ANN=A|upstream_gene_variant|MODIFIER|Zm00001d018737|Zm00001d018737|transcript|Zm00001d018737_T001|protein_coding||c.-991G>A|||||991|,A|intergenic_region|MODIFIER|Zm00001d018735-Zm00001d018737|Zm00001d018735-Zm00001d018737|intergenic_region|Zm00001d018735-Zm00001d018737|||n.3533351G>A||||||	Zm00001d018737
	Crossings	chr7.S_3364035	7	3533531	4.9552e-08	0.0995	G	A	PR	GT	PR;ANN=A|upstream_gene_variant|MODIFIER|Zm00001d018737|Zm00001d018737|transcript|Zm00001d018737_T001|protein_coding||c.-811G>A|||||811|,A|intergenic_region|MODIFIER|Zm00001d018735-Zm00001d018737|Zm00001d018735-Zm00001d018737|intergenic_region|Zm00001d018735-Zm00001d018737|||n.3533531G>A||||||	Zm00001d018737
	Crossings	chr7.S_3498152	7	3667643	2.6224e-09	0.14128	C	T	PR	GT	PR;ANN=T|downstream_gene_variant|MODIFIER|Zm00001d018741|Zm00001d018741|transcript|Zm00001d018741_T001|protein_coding||c.*322C>T|||||322|,T|intergenic_region|MODIFIER|Zm00001d018741-rough_sheath1|Zm00001d018741-Zm00001d018742|intergenic_region|Zm00001d018741-Zm00001d018742|||n.3667643C>T||||||	Zm00001d018741
	Crossings	chr7.S_3532500	7	3697544	6.6758e-08	0.11837	A	G	PR	GT	PR;ANN=G|intergenic_region|MODIFIER|Zm00001d018741-rough_sheath1|Zm00001d018741-Zm00001d018742|intergenic_region|Zm00001d018741-Zm00001d018742|||n.3697544A>G||||||	Zm00001d018741-Zm00001d018742
	Crossings	chr7.S_4078019	7	4247475	8.1727e-10	0.12728	T	C	PR	GT	PR;ANN=C|missense_variant|MODERATE|Zm00001d018752|Zm00001d018752|transcript|Zm00001d018752_T001|protein_coding|2/2|c.2752A>G|p.Thr918Ala|2808/3652|2752/3114|918/1037||	Zm00001d018752
	Crossings	chr7.S_5232256	7	5515374	3.364e-10	0.16136	G	A	PR	GT	PR;ANN=A|intergenic_region|MODIFIER|Zm00001d018799-Zm00001d018800|Zm00001d018799-Zm00001d018800|intergenic_region|Zm00001d018799-Zm00001d018800|||n.5515374G>A||||||	Zm00001d018799-Zm00001d018800
	Crossings	chr7.S_5638480	7	5948845	8.8561e-09	0.11518	G	A	PR	GT	PR;ANN=A|intergenic_region|MODIFIER|Zm00001d018813-Zm00001d018814|Zm00001d018813-Zm00001d018814|intergenic_region|Zm00001d018813-Zm00001d018814|||n.5948845G>A||||||	Zm00001d018813-Zm00001d018814
	Crossings	chr7.S_6538398	7	6967645	1.7573e-09	0.14135	T	C	PR	GT	PR;ANN=C|upstream_gene_variant|MODIFIER|cytochrome_P-450_19|Zm00001d018839|transcript|Zm00001d018839_T001|protein_coding||c.-1051A>G|||||1051|,C|upstream_gene_variant|MODIFIER|tRNA-Cys|ENSRNA049448027|transcript|ENSRNA049448027-T1|protein_coding||c.-547T>C|||||547|WARNING_TRANSCRIPT_MULTIPLE_STOP_CODONS,C|upstream_gene_variant|MODIFIER|Zm00001d018840|Zm00001d018840|transcript|Zm00001d018840_T001|…	Zm00001d018839
	Crossings	chr7.S_8465608	7	8756164	1.4194e-07	0.1048	C	T	PR	GT	PR;ANN=T|5_prime_UTR_variant|MODIFIER|Zm00001d018901|Zm00001d018901|transcript|Zm00001d018901_T002|protein_coding|1/6|c.-183C>T|||||183|,T|5_prime_UTR_variant|MODIFIER|Zm00001d018901|Zm00001d018901|transcript|Zm00001d018901_T001|protein_coding|1/7|c.-183C>T|||||183|,T|downstream_gene_variant|MODIFIER|Zm00001d018902|Zm00001d018902|transcript|Zm00001d018902_T001|protein_coding||c.*2493G>A|||||2176|	Zm00001d018901
	Crossings	chr7.S_8465611	7	8756167	1.0304e-12	0.1818	C	T	PR	GT	PR;ANN=T|5_prime_UTR_variant|MODIFIER|Zm00001d018901|Zm00001d018901|transcript|Zm00001d018901_T002|protein_coding|1/6|c.-180C>T|||||180|,T|5_prime_UTR_variant|MODIFIER|Zm00001d018901|Zm00001d018901|transcript|Zm00001d018901_T001|protein_coding|1/7|c.-180C>T|||||180|,T|downstream_gene_variant|MODIFIER|Zm00001d018902|Zm00001d018902|transcript|Zm00001d018902_T001|protein_coding||c.*2490G>A|||||2173|	Zm00001d018901
	Crossings	chr7.S_17004564	7	17587135	1.3875e-09	0.14301	T	C	PR	GT	PR;ANN=C|upstream_gene_variant|MODIFIER|Zm00001d019115|Zm00001d019115|transcript|Zm00001d019115_T002|protein_coding||c.-2246A>G|||||1914|,C|upstream_gene_variant|MODIFIER|Zm00001d019115|Zm00001d019115|transcript|Zm00001d019115_T029|protein_coding||c.-7541A>G|||||3695|,C|upstream_gene_variant|MODIFIER|Zm00001d019115|Zm00001d019115|transcript|Zm00001d019115_T034|protein_coding||c.-2246A>G|||||2020|…	Zm00001d019115
	Crossings	chr7.S_18741526	7	19409491	1.0611e-07	0.10706	T	C	PR	GT	PR;ANN=C|intergenic_region|MODIFIER|Zm00001d019150-Zm00001d001100|Zm00001d019150-Zm00001d001100|intergenic_region|Zm00001d019150-Zm00001d001100|||n.19409491T>C||||||	Zm00001d019150-Zm00001d001100
	Crossings	chr7.S_21800939	7	22847521	2.3315e-07	0.1036	A	G	PR	GT	PR;ANN=G|5_prime_UTR_variant|MODIFIER|Zm00001d019228|Zm00001d019228|transcript|Zm00001d019228_T001|protein_coding|1/3|c.-49T>C|||||49|	Zm00001d019228
	Crossings	chr7.S_23538193	7	24658992	2.7691e-08	0.14424	A	G	PR	GT	PR;ANN=G|5_prime_UTR_variant|MODIFIER|Zm00001d019262|Zm00001d019262|transcript|Zm00001d019262_T001|protein_coding|1/10|c.-77T>C|||||212|,G|upstream_gene_variant|MODIFIER|Zm00001d019262|Zm00001d019262|transcript|Zm00001d019262_T002|protein_coding||c.-132T>C|||||54|,G|upstream_gene_variant|MODIFIER|Zm00001d019262|Zm00001d019262|transcript|Zm00001d019262_T003|protein_coding||c.-77T>C|||||6|,G|upstre…	Zm00001d019262
	Crossings	chr7.S_36206854	7	37484296	3.5397e-07	0.1158	A	G	PR	GT	PR;ANN=G|upstream_gene_variant|MODIFIER|Zm00001d019495|Zm00001d019495|transcript|Zm00001d019495_T001|protein_coding||c.-1765A>G|||||1438|,G|upstream_gene_variant|MODIFIER|Zm00001d019495|Zm00001d019495|transcript|Zm00001d019495_T002|protein_coding||c.-1765A>G|||||1438|,G|upstream_gene_variant|MODIFIER|Zm00001d019495|Zm00001d019495|transcript|Zm00001d019495_T003|protein_coding||c.-1765A>G|||||1438|…	Zm00001d019495
	Crossings	chr7.S_50275651	7	51900665	4.0524e-07	0.11198	G	A	PR	GT	PR;ANN=A|intergenic_region|MODIFIER|Zm00001d019700-Zm00001d019701|Zm00001d019700-Zm00001d019701|intergenic_region|Zm00001d019700-Zm00001d019701|||n.51900665G>A||||||	Zm00001d019700-Zm00001d019701
	Crossings	chr7.S_61206306	7	57844948	2.0237e-07	0.09804	C	A	PR	GT	PR;ANN=A|upstream_gene_variant|MODIFIER|Zm00001d019764|Zm00001d019764|transcript|Zm00001d019764_T001|protein_coding||c.-439G>T|||||439|,A|intergenic_region|MODIFIER|Zm00001d019764-Zm00001d001148|Zm00001d019764-Zm00001d001148|intergenic_region|Zm00001d019764-Zm00001d001148|||n.57844948C>A||||||	Zm00001d019764
	Crossings	chr7.S_65823768	7	66575602	4.7805e-09	0.12782	C	T	PR	GT	PR;ANN=T|intergenic_region|MODIFIER|Zm00001d019825-Zm00001d019830|Zm00001d019825-Zm00001d019830|intergenic_region|Zm00001d019825-Zm00001d019830|||n.66575602C>T||||||	Zm00001d019825-Zm00001d019830
	Crossings	chr7.S_72099383	7	74468334	9.2688e-08	0.09877	T	C	PR	GT	PR;ANN=C|intergenic_region|MODIFIER|argonaute6-set_domain_gene128|Zm00001d019905-Zm00001d019907|intergenic_region|Zm00001d019905-Zm00001d019907|||n.74468334T>C||||||	Zm00001d019905-Zm00001d019907
	Crossings	chr7.S_77412102	7	80051894	2.6048e-08	0.12647	T	C	PR	GT	PR;ANN=C|intergenic_region|MODIFIER|Zm00001d019956-Zm00001d019957|Zm00001d019956-Zm00001d019957|intergenic_region|Zm00001d019956-Zm00001d019957|||n.80051894T>C||||||	Zm00001d019956-Zm00001d019957
	Crossings	chr7.S_86473846	7	89292385	5.2423e-08	0.1029	T	C	PR	GT	PR;ANN=C|downstream_gene_variant|MODIFIER|Zm00001d020058|Zm00001d020058|transcript|Zm00001d020058_T001|protein_coding||c.*316A>G|||||102|,C|intergenic_region|MODIFIER|phosphoenolpyruvate_carboxylase4-Zm00001d020058|Zm00001d020057-Zm00001d020058|intergenic_region|Zm00001d020057-Zm00001d020058|||n.89292385T>C||||||	Zm00001d020058
	Crossings	chr7.S_88981207	7	91950781	1.3827e-08	0.10851	G	A	PR	GT	PR;ANN=A|intergenic_region|MODIFIER|Zm00001d020097-protein_phosphatase_homolog6|Zm00001d020097-Zm00001d020100|intergenic_region|Zm00001d020097-Zm00001d020100|||n.91950781G>A||||||	Zm00001d020097-Zm00001d020100
	Crossings	chr7.S_105065623	7	108326197	3.5296e-10	0.15668	C	A	PR	GT	PR;ANN=A|downstream_gene_variant|MODIFIER|Zm00001d020348|Zm00001d020348|transcript|Zm00001d020348_T001|protein_coding||c.*2681C>A|||||2442|,A|downstream_gene_variant|MODIFIER|Zm00001d020348|Zm00001d020348|transcript|Zm00001d020348_T002|protein_coding||c.*2697C>A|||||2437|,A|downstream_gene_variant|MODIFIER|Zm00001d020348|Zm00001d020348|transcript|Zm00001d020348_T003|protein_coding||c.*2681C>A||||…	Zm00001d020348
	Crossings	chr7.S_112021628	7	115276560	2.8284e-07	0.09272	G	A	PR	GT	PR;ANN=A|downstream_gene_variant|MODIFIER|Zm00001d020450|Zm00001d020450|transcript|Zm00001d020450_T001|protein_coding||c.*4412C>T|||||4031|,A|intergenic_region|MODIFIER|Zm00001d020449-Zm00001d020450|Zm00001d020449-Zm00001d020450|intergenic_region|Zm00001d020449-Zm00001d020450|||n.115276560G>A||||||	Zm00001d020450
	Crossings	chr7.S_112875453	7	116167574	9.5878e-08	0.09585	C	T	PR	GT	PR;ANN=T|upstream_gene_variant|MODIFIER|ZF-HD-transcription_factor_2|Zm00001d020460|transcript|Zm00001d020460_T001|protein_coding||c.-13G>A|||||13|,T|intergenic_region|MODIFIER|ZF-HD-transcription_factor_2-Zm00001d020461|Zm00001d020460-Zm00001d020461|intergenic_region|Zm00001d020460-Zm00001d020461|||n.116167574C>T||||||	Zm00001d020460
	Crossings	chr7.S_117373383	7	121055563	1.2381e-07	0.1283	G	C	PR	GT	PR;ANN=C|intron_variant|MODIFIER|Zm00001d020530|Zm00001d020530|transcript|Zm00001d020530_T001|protein_coding|1/1|c.447+294C>G||||||	Zm00001d020530
	Crossings	chr7.S_117373398	7	121055578	3.2618e-07	0.1284	C	G	PR	GT	PR;ANN=G|intron_variant|MODIFIER|Zm00001d020530|Zm00001d020530|transcript|Zm00001d020530_T001|protein_coding|1/1|c.447+279G>C||||||	Zm00001d020530
	Crossings	chr7.S_121213894	7	125127085	1.7961e-07	0.10797	T	G	PR	GT	PR;ANN=G|intergenic_region|MODIFIER|Zm00001d020613-ZIM-transcription_factor_28|Zm00001d020613-Zm00001d020614|intergenic_region|Zm00001d020613-Zm00001d020614|||n.125127085T>G||||||	Zm00001d020613-Zm00001d020614
	Crossings	chr7.S_121214171	7	125127362	1.8046e-07	0.10616	C	T	PR	GT	PR;ANN=T|intergenic_region|MODIFIER|Zm00001d020613-ZIM-transcription_factor_28|Zm00001d020613-Zm00001d020614|intergenic_region|Zm00001d020613-Zm00001d020614|||n.125127362C>T||||||	Zm00001d020613-Zm00001d020614
	Crossings	chr7.S_121543944	7	125455387	1.2333e-09	0.14488	C	T	PR	GT	PR;ANN=T|upstream_gene_variant|MODIFIER|Zm00001d020624|Zm00001d020624|transcript|Zm00001d020624_T001|protein_coding||c.-910G>A|||||805|,T|upstream_gene_variant|MODIFIER|Zm00001d020624|Zm00001d020624|transcript|Zm00001d020624_T002|protein_coding||c.-767G>A|||||586|,T|downstream_gene_variant|MODIFIER|Zm00001d020626|Zm00001d020626|transcript|Zm00001d020626_T001|protein_coding||c.*871G>A|||||871|,T|i…	Zm00001d020624
	Crossings	chr7.S_132085612	7	136136766	5.7855e-08	0.0999	A	T	PR	GT	PR;ANN=T|upstream_gene_variant|MODIFIER|Zm00001d020903|Zm00001d020903|transcript|Zm00001d020903_T001|protein_coding||c.-3753T>A|||||3753|,T|upstream_gene_variant|MODIFIER|Zm00001d020904|Zm00001d020904|transcript|Zm00001d020904_T001|protein_coding||c.-358A>T|||||358|,T|intergenic_region|MODIFIER|Zm00001d020903-Zm00001d020904|Zm00001d020903-Zm00001d020904|intergenic_region|Zm00001d020903-Zm00001d02…	Zm00001d020903
	Crossings	chr7.S_140714021	7	145452571	6.4465e-07	0.08253	T	C	PR	GT	PR;ANN=C|upstream_gene_variant|MODIFIER|Zm00001d021192|Zm00001d021192|transcript|Zm00001d021192_T001|protein_coding||c.-2869A>G|||||2682|,C|upstream_gene_variant|MODIFIER|Zm00001d021192|Zm00001d021192|transcript|Zm00001d021192_T002|protein_coding||c.-3063A>G|||||2828|,C|upstream_gene_variant|MODIFIER|Zm00001d021192|Zm00001d021192|transcript|Zm00001d021192_T003|protein_coding||c.-2869A>G|||||2717|…	Zm00001d021192
	Crossings	chr7.S_141141801	7	146042579	2.4363e-08	0.12767	A	T	PR	GT	PR;ANN=T|upstream_gene_variant|MODIFIER|AP2-EREBP-transcription_factor_115|Zm00001d021208|transcript|Zm00001d021208_T001|protein_coding||c.-3275T>A|||||3272|,T|intergenic_region|MODIFIER|AP2-EREBP-transcription_factor_115-Zm00001d001240|Zm00001d021208-Zm00001d001240|intergenic_region|Zm00001d021208-Zm00001d001240|||n.146042579A>T||||||	Zm00001d021208
	Crossings	chr7.S_144128716	7	149059389	5.493e-09	0.12498	T	C	PR	GT	PR;ANN=C|upstream_gene_variant|MODIFIER|tRNA-Ile|ENSRNA049447287|transcript|ENSRNA049447287-T1|protein_coding||c.-641A>G|||||641|WARNING_TRANSCRIPT_MULTIPLE_STOP_CODONS,C|upstream_gene_variant|MODIFIER|Zm00001d021331|Zm00001d021331|transcript|Zm00001d021331_T001|protein_coding||c.-641A>G|||||641|WARNING_TRANSCRIPT_MULTIPLE_STOP_CODONS,C|downstream_gene_variant|MODIFIER|Zm00001d021332|Zm00001d0213…	ENSRNA049447287
	Crossings	chr7.S_156383366	7	161795581	6.0585e-09	0.14988	A	T	PR	GT	PR;ANN=T|intergenic_region|MODIFIER|Zm00001d021736-S-domain_class_receptor-like_kinase3|Zm00001d021736-Zm00001d021737|intergenic_region|Zm00001d021736-Zm00001d021737|||n.161795581A>T||||||	Zm00001d021736-Zm00001d021737
	Crossings	chr7.S_172501566	7	178329547	2.7339e-11	0.18671	A	C	PR	GT	PR;ANN=C|3_prime_UTR_variant|MODIFIER|Zm00001d022473|Zm00001d022473|transcript|Zm00001d022473_T010|protein_coding|4/4|c.*21A>C|||||21|,C|3_prime_UTR_variant|MODIFIER|Zm00001d022473|Zm00001d022473|transcript|Zm00001d022473_T001|protein_coding|6/6|c.*21A>C|||||21|,C|3_prime_UTR_variant|MODIFIER|Zm00001d022473|Zm00001d022473|transcript|Zm00001d022473_T002|protein_coding|9/9|c.*21A>C|||||21|,C|3_prim…	Zm00001d022473
	Crossings	chr7.S_175569996	7	181117143	1.0449e-07	0.12512	T	A	PR	GT	PR;ANN=A|splice_acceptor_variant&intron_variant|HIGH|Zm00001d022615|Zm00001d022615|transcript|Zm00001d022615_T004|protein_coding|7/7|c.*31-2T>A||||||,A|3_prime_UTR_variant|MODIFIER|Zm00001d022615|Zm00001d022615|transcript|Zm00001d022615_T001|protein_coding|5/5|c.*49T>A|||||49|,A|3_prime_UTR_variant|MODIFIER|Zm00001d022615|Zm00001d022615|transcript|Zm00001d022615_T003|protein_coding|7/7|c.*49T>A||…	Zm00001d022615
	Crossings	chr8.S_7660877	8	8001259	5.3621e-14	0.21494	G	A	PR	GT	PR;ANN=A|intergenic_region|MODIFIER|Zm00001d008408-Zm00001d008409|Zm00001d008408-Zm00001d008409|intergenic_region|Zm00001d008408-Zm00001d008409|||n.8001259G>A||||||	Zm00001d008408-Zm00001d008409
	Crossings	chr8.S_25119100	8	25917542	5.4257e-13	0.20789	C	A	PR	GT	PR;ANN=A|upstream_gene_variant|MODIFIER|Zm00001d008932|Zm00001d008932|transcript|Zm00001d008932_T001|protein_coding||c.-2295C>A|||||2295|,A|intergenic_region|MODIFIER|Zm00001d008931-Zm00001d008932|Zm00001d008931-Zm00001d008932|intergenic_region|Zm00001d008931-Zm00001d008932|||n.25917542C>A||||||	Zm00001d008932
	Crossings	chr8.S_43251028			1.3861e-08	0.1296
	Crossings	chr8.S_44152726	8	45384298	3.2833e-07	0.1005	T	C	PR	GT	PR;ANN=C|intergenic_region|MODIFIER|poly(ADP-ribose)_polymerase1-Zm00001d009233|Zm00001d009231-Zm00001d009233|intergenic_region|Zm00001d009231-Zm00001d009233|||n.45384298T>C||||||	Zm00001d009231-Zm00001d009233
	Crossings	chr8.S_44736570	8	45987130	4.0354e-10	0.17031	A	G	PR	GT	PR;ANN=G|intergenic_region|MODIFIER|Zm00001d009240-Zm00001d008028|Zm00001d009240-Zm00001d008028|intergenic_region|Zm00001d009240-Zm00001d008028|||n.45987130A>G||||||	Zm00001d009240-Zm00001d008028
	Crossings	chr8.S_44770171	8	45925106	3.1396e-10	0.1559	T	C	PR	GT	PR;ANN=C|downstream_gene_variant|MODIFIER|Zm00001d009240|Zm00001d009240|transcript|Zm00001d009240_T002|protein_coding||c.*2409T>C|||||1666|,C|downstream_gene_variant|MODIFIER|Zm00001d009240|Zm00001d009240|transcript|Zm00001d009240_T003|protein_coding||c.*2246T>C|||||890|,C|intergenic_region|MODIFIER|Zm00001d009240-Zm00001d008028|Zm00001d009240-Zm00001d008028|intergenic_region|Zm00001d009240-Zm000…	Zm00001d009240
	Crossings	chr8.S_44812316	8	46049925	1.6851e-12	0.20155	T	C	PR	GT	PR;ANN=C|intergenic_region|MODIFIER|Zm00001d008028-Zm00001d009241|Zm00001d008028-Zm00001d009241|intergenic_region|Zm00001d008028-Zm00001d009241|||n.46049925T>C||||||	Zm00001d008028-Zm00001d009241
	Crossings	chr8.S_63608162	8	65728648	1.2781e-07	0.09635	A	G	PR	GT	PR;ANN=G|downstream_gene_variant|MODIFIER|Zm00001d009463|Zm00001d009463|transcript|Zm00001d009463_T001|protein_coding||c.*608A>G|||||326|,G|intergenic_region|MODIFIER|Zm00001d009463-Zm00001d009465|Zm00001d009463-Zm00001d009465|intergenic_region|Zm00001d009463-Zm00001d009465|||n.65728648A>G||||||	Zm00001d009463
	Crossings	chr8.S_71385064	8	72499649	1.0815e-09	0.14731	G	T	PR	GT	PR;ANN=T|5_prime_UTR_variant|MODIFIER|Zm00001d009600|Zm00001d009600|transcript|Zm00001d009600_T012|protein_coding|3/14|c.-1436G>T|||||1824|,T|5_prime_UTR_variant|MODIFIER|Zm00001d009600|Zm00001d009600|transcript|Zm00001d009600_T013|protein_coding|3/14|c.-1436G>T|||||1824|,T|upstream_gene_variant|MODIFIER|Zm00001d009600|Zm00001d009600|transcript|Zm00001d009600_T036|protein_coding||c.-2169G>T|||||1…	Zm00001d009600
	Crossings	chr8.S_73684525	8	74909194	5.0407e-07	0.08613	A	G	PR	GT	PR;ANN=G|upstream_gene_variant|MODIFIER|Zm00001d009657|Zm00001d009657|transcript|Zm00001d009657_T002|protein_coding||c.-1909A>G|||||1775|,G|upstream_gene_variant|MODIFIER|Zm00001d009657|Zm00001d009657|transcript|Zm00001d009657_T003|protein_coding||c.-1909A>G|||||1819|,G|upstream_gene_variant|MODIFIER|Zm00001d009657|Zm00001d009657|transcript|Zm00001d009657_T004|protein_coding||c.-2016A>G|||||1846|…	Zm00001d009657
	Crossings	chr8.S_103079881	8	105288979	2.1979e-12	0.20012	C	T	PR	GT	PR;ANN=T|intergenic_region|MODIFIER|Zm00001d010234-Zm00001d010235|Zm00001d010234-Zm00001d010235|intergenic_region|Zm00001d010234-Zm00001d010235|||n.105288979C>T||||||	Zm00001d010234-Zm00001d010235
	Crossings	chr8.S_103251060	8	105459079	3.6755e-11	0.1592	C	T	PR	GT	PR;ANN=T|intergenic_region|MODIFIER|Zm00001d010235-U2|Zm00001d010235-ENSRNA049472781|intergenic_region|Zm00001d010235-ENSRNA049472781|||n.105459079C>T||||||	Zm00001d010235-ENSRNA049472781
	Crossings	chr8.S_103251229	8	105459248	7.8764e-11	0.15136	G	A	PR	GT	PR;ANN=A|intergenic_region|MODIFIER|Zm00001d010235-U2|Zm00001d010235-ENSRNA049472781|intergenic_region|Zm00001d010235-ENSRNA049472781|||n.105459248G>A||||||	Zm00001d010235-ENSRNA049472781
	Crossings	chr8.S_103252316	8	105460335	4.5837e-10	0.13984	C	T	PR	GT	PR;ANN=T|intergenic_region|MODIFIER|Zm00001d010235-U2|Zm00001d010235-ENSRNA049472781|intergenic_region|Zm00001d010235-ENSRNA049472781|||n.105460335C>T||||||	Zm00001d010235-ENSRNA049472781
	Crossings	chr8.S_103252555	8	105460574	5.0117e-10	0.13483	G	T	PR	GT	PR;ANN=T|intergenic_region|MODIFIER|Zm00001d010235-U2|Zm00001d010235-ENSRNA049472781|intergenic_region|Zm00001d010235-ENSRNA049472781|||n.105460574G>T||||||	Zm00001d010235-ENSRNA049472781
	Crossings	chr8.S_106826409	8	109162265	2.2791e-07	0.10447	G	A	PR	GT	PR;ANN=A|intergenic_region|MODIFIER|SBP-transcription_factor_11-Zm00001d008070|Zm00001d010309-Zm00001d008070|intergenic_region|Zm00001d010309-Zm00001d008070|||n.109162265G>A||||||	Zm00001d010309-Zm00001d008070
	Crossings	chr8.S_113417078	8	116144738	3.7474e-15	0.24742	G	A	PR	GT	PR;ANN=A|missense_variant|MODERATE|Zm00001d010458|Zm00001d010458|transcript|Zm00001d010458_T001|protein_coding|5/9|c.206C>T|p.Thr69Ile|305/1256|206/765|69/254||	Zm00001d010458
	Crossings	chr8.S_113420072	8	116147732	3.1389e-08	0.10682	A	G	PR	GT	PR;ANN=G|upstream_gene_variant|MODIFIER|Zm00001d010458|Zm00001d010458|transcript|Zm00001d010458_T001|protein_coding||c.-235T>C|||||136|,G|intergenic_region|MODIFIER|Zm00001d010458-Zm00001d010459|Zm00001d010458-Zm00001d010459|intergenic_region|Zm00001d010458-Zm00001d010459|||n.116147732A>G||||||	Zm00001d010458
	Crossings	chr8.S_114023450	8	116804119	7.2204e-23	0.38202	T	C	PR	GT	PR;ANN=C|5_prime_UTR_variant|MODIFIER|Zm00001d010470|Zm00001d010470|transcript|Zm00001d010470_T014|protein_coding|1/6|c.-741A>G|||||741|,C|downstream_gene_variant|MODIFIER|Zm00001d010470|Zm00001d010470|transcript|Zm00001d010470_T038|protein_coding||c.*5601A>G|||||4527|,C|intron_variant|MODIFIER|Zm00001d010470|Zm00001d010470|transcript|Zm00001d010470_T005|protein_coding|14/18|c.3508-693A>G||||||,C…	Zm00001d010470
	Crossings	chr8.S_114105074	8	116886244	2.0401e-07	0.09081	C	T	PR	GT	PR;ANN=T|intergenic_region|MODIFIER|Zm00001d010470-Zm00001d010471|Zm00001d010470-Zm00001d010471|intergenic_region|Zm00001d010470-Zm00001d010471|||n.116886244C>T||||||	Zm00001d010470-Zm00001d010471
	Crossings	chr8.S_114105410	8	116886580	1.9998e-07	0.09087	C	T	PR	GT	PR;ANN=T|intergenic_region|MODIFIER|Zm00001d010470-Zm00001d010471|Zm00001d010470-Zm00001d010471|intergenic_region|Zm00001d010470-Zm00001d010471|||n.116886580C>T||||||	Zm00001d010470-Zm00001d010471
	Crossings	chr8.S_114108779	8	116889949	4.7064e-07	0.08514	C	A	PR	GT	PR;ANN=A|intergenic_region|MODIFIER|Zm00001d010470-Zm00001d010471|Zm00001d010470-Zm00001d010471|intergenic_region|Zm00001d010470-Zm00001d010471|||n.116889949C>A||||||	Zm00001d010470-Zm00001d010471
	Crossings	chr8.S_114184896	8	116964380	2.0908e-07	0.09061	G	A	PR	GT	PR;ANN=A|intergenic_region|MODIFIER|Zm00001d010470-Zm00001d010471|Zm00001d010470-Zm00001d010471|intergenic_region|Zm00001d010470-Zm00001d010471|||n.116964380G>A||||||	Zm00001d010470-Zm00001d010471
	Crossings	chr8.S_114186409	8	116965893	2.0777e-07	0.09094	A	C	PR	GT	PR;ANN=C|intergenic_region|MODIFIER|Zm00001d010470-Zm00001d010471|Zm00001d010470-Zm00001d010471|intergenic_region|Zm00001d010470-Zm00001d010471|||n.116965893A>C||||||	Zm00001d010470-Zm00001d010471
	Crossings	chr8.S_114340076	8	117110813	6.16e-21	0.34813	C	A	PR	GT	PR;ANN=A|upstream_gene_variant|MODIFIER|MYB-related-transcription_factor_60|Zm00001d010472|transcript|Zm00001d010472_T001|protein_coding||c.-523G>T|||||523|WARNING_TRANSCRIPT_NO_STOP_CODON,A|upstream_gene_variant|MODIFIER|Zm00001d010473|Zm00001d010473|transcript|Zm00001d010473_T001|protein_coding||c.-1806G>T|||||1806|WARNING_TRANSCRIPT_INCOMPLETE,A|downstream_gene_variant|MODIFIER|Zm00001d010471|…	Zm00001d010472
	Crossings	chr8.S_118285409	8	121240066	4.0805e-12	0.19388	G	T	PR	GT	PR;ANN=T|splice_region_variant&intron_variant|LOW|Zm00001d010593|Zm00001d010593|transcript|Zm00001d010593_T001|protein_coding|1/1|c.61+6C>A||||||,T|downstream_gene_variant|MODIFIER|Zm00001d010592|Zm00001d010592|transcript|Zm00001d010592_T001|protein_coding||c.*4683G>T|||||4413|	Zm00001d010593
	Crossings	chr8.S_118286905	8	121241562	5.8836e-07	0.09739	C	T	PR	GT	PR;ANN=T|upstream_gene_variant|MODIFIER|Zm00001d010593|Zm00001d010593|transcript|Zm00001d010593_T001|protein_coding||c.-1430G>A|||||1430|,T|intergenic_region|MODIFIER|Zm00001d010593-Zm00001d010594|Zm00001d010593-Zm00001d010594|intergenic_region|Zm00001d010593-Zm00001d010594|||n.121241562C>T||||||	Zm00001d010593
	Crossings	chr8.S_118301291	8	121255932	3.1695e-13	0.21291	G	A	PR	GT	PR;ANN=A|intergenic_region|MODIFIER|Zm00001d010593-Zm00001d010594|Zm00001d010593-Zm00001d010594|intergenic_region|Zm00001d010593-Zm00001d010594|||n.121255932G>A||||||	Zm00001d010593-Zm00001d010594
	Crossings	chr8.S_120614329	8	123647337	5.4121e-10	0.1348	A	G	PR	GT	PR;ANN=G|upstream_gene_variant|MODIFIER|bZIP-transcription_factor_108|Zm00001d010667|transcript|Zm00001d010667_T001|protein_coding||c.-4407T>C|||||3665|,G|upstream_gene_variant|MODIFIER|bZIP-transcription_factor_108|Zm00001d010667|transcript|Zm00001d010667_T002|protein_coding||c.-4407T>C|||||3665|,G|intergenic_region|MODIFIER|bZIP-transcription_factor_108-Zm00001d010670|Zm00001d010667-Zm00001d010…	Zm00001d010667
	Crossings	chr8.S_125266965	8	128691202	1.2244e-11	0.19388	C	T	PR	GT	PR;ANN=T|upstream_gene_variant|MODIFIER|Zm00001d010815|Zm00001d010815|transcript|Zm00001d010815_T001|protein_coding||c.-1589G>A|||||1589|,T|intergenic_region|MODIFIER|Zm00001d010815-Zm00001d010816|Zm00001d010815-Zm00001d010816|intergenic_region|Zm00001d010815-Zm00001d010816|||n.128691202C>T||||||	Zm00001d010815
	Crossings	chr8.S_128995020	8	132892997	2.4094e-29	0.52994	T	A	PR	GT	PR;ANN=A|intergenic_region|MODIFIER|Zm00001d010904-Zm00001d010905|Zm00001d010904-Zm00001d010905|intergenic_region|Zm00001d010904-Zm00001d010905|||n.132892997T>A||||||	Zm00001d010904-Zm00001d010905
	Crossings	chr8.S_128995352	8	132893329	2.9272e-42	0.82923	G	A	PR	GT	PR;ANN=A|intergenic_region|MODIFIER|Zm00001d010904-Zm00001d010905|Zm00001d010904-Zm00001d010905|intergenic_region|Zm00001d010904-Zm00001d010905|||n.132893329G>A||||||	Zm00001d010904-Zm00001d010905
	Crossings	chr8.S_129009742	8	132907718	1.0911e-26	0.47784	A	G	PR	GT	PR;ANN=G|intergenic_region|MODIFIER|Zm00001d010904-Zm00001d010905|Zm00001d010904-Zm00001d010905|intergenic_region|Zm00001d010904-Zm00001d010905|||n.132907718A>G||||||	Zm00001d010904-Zm00001d010905
	Crossings	chr8.S_129010974	8	132908950	1.9473e-41	0.82733	G	A	PR	GT	PR;ANN=A|intergenic_region|MODIFIER|Zm00001d010904-Zm00001d010905|Zm00001d010904-Zm00001d010905|intergenic_region|Zm00001d010904-Zm00001d010905|||n.132908950G>A||||||	Zm00001d010904-Zm00001d010905
	Crossings	chr8.S_143093028	8	147347770	1.3587e-07	0.09885	T	C	PR	GT	PR;ANN=C|intergenic_region|MODIFIER|Zm00001d011340-Zm00001d011342|Zm00001d011340-Zm00001d011342|intergenic_region|Zm00001d011340-Zm00001d011342|||n.147347770T>C||||||	Zm00001d011340-Zm00001d011342
	Crossings	chr8.S_154685082	8	159495427	4.7386e-13	0.18859	G	T	PR	GT	PR;ANN=T|downstream_gene_variant|MODIFIER|ABI3-VP1-transcription_factor_19|Zm00001d011712|transcript|Zm00001d011712_T001|protein_coding||c.*2702G>T|||||2396|,T|downstream_gene_variant|MODIFIER|ABI3-VP1-transcription_factor_19|Zm00001d011712|transcript|Zm00001d011712_T002|protein_coding||c.*2702G>T|||||2547|,T|downstream_gene_variant|MODIFIER|ABI3-VP1-transcription_factor_19|Zm00001d011712|transcr…	Zm00001d011712
	Crossings	chr8.S_156921104	8	161772367	1.6442e-09	0.14169	T	G	PR	GT	PR;ANN=G|upstream_gene_variant|MODIFIER|Zm00001d011803|Zm00001d011803|transcript|Zm00001d011803_T001|protein_coding||c.-1079A>C|||||1077|,G|intron_variant|MODIFIER|Zm00001d011803|Zm00001d011803|transcript|Zm00001d011803_T003|protein_coding|2/7|c.342+26A>C||||||,G|intron_variant|MODIFIER|Zm00001d011803|Zm00001d011803|transcript|Zm00001d011803_T002|protein_coding|2/6|c.342+26A>C||||||,G|intron_vari…	Zm00001d011803
	Crossings	chr8.S_159019339	8	163870439	1.9667e-07	0.09166	A	G	PR	GT	PR;ANN=G|upstream_gene_variant|MODIFIER|GRAS-transcription_factor_2|Zm00001d011881|transcript|Zm00001d011881_T001|protein_coding||c.-260T>C|||||260|,G|upstream_gene_variant|MODIFIER|embryo-sac_basal-endosperm_layer_embryo-surrounding-region|Zm00001d011882|transcript|Zm00001d011882_T001|protein_coding||c.-5104A>G|||||4630|,G|intergenic_region|MODIFIER|GRAS-transcription_factor_2-embryo-sac_basal-e…	Zm00001d011881
	Crossings	chr8.S_164897738	8	170074076	9.4687e-09	0.13743	G	A	PR	GT	PR;ANN=A|3_prime_UTR_variant|MODIFIER|Zm00001d012205|Zm00001d012205|transcript|Zm00001d012205_T002|protein_coding|5/7|c.*31G>A|||||31|,A|upstream_gene_variant|MODIFIER|Zm00001d012206|Zm00001d012206|transcript|Zm00001d012206_T001|protein_coding||c.-3057G>A|||||2899|,A|intron_variant|MODIFIER|Zm00001d012205|Zm00001d012205|transcript|Zm00001d012205_T001|protein_coding|6/7|c.849+43G>A||||||	Zm00001d012205
	Crossings	chr8.S_165239606	8	170424883	5.3457e-07	0.08375	T	G	PR	GT	PR;ANN=G|5_prime_UTR_variant|MODIFIER|Zm00001d012224|Zm00001d012224|transcript|Zm00001d012224_T001|protein_coding|1/5|c.-304A>C|||||758|,G|5_prime_UTR_variant|MODIFIER|Zm00001d012224|Zm00001d012224|transcript|Zm00001d012224_T002|protein_coding|1/4|c.-304A>C|||||758|,G|5_prime_UTR_variant|MODIFIER|Zm00001d012224|Zm00001d012224|transcript|Zm00001d012224_T003|protein_coding|1/4|c.-2357A>C|||||2811|,…	Zm00001d012224
	Crossings	chr8.S_165240818	8	170426095	1.2674e-08	0.11888	T	G	PR	GT	PR;ANN=G|upstream_gene_variant|MODIFIER|Zm00001d012224|Zm00001d012224|transcript|Zm00001d012224_T001|protein_coding||c.-1516A>C|||||1197|,G|upstream_gene_variant|MODIFIER|Zm00001d012224|Zm00001d012224|transcript|Zm00001d012224_T002|protein_coding||c.-1516A>C|||||1197|,G|upstream_gene_variant|MODIFIER|Zm00001d012224|Zm00001d012224|transcript|Zm00001d012224_T003|protein_coding||c.-3569A>C|||||1201|…	Zm00001d012224
	Crossings	chr8.S_165240825	8	170426102	1.4375e-08	0.11556	G	A	PR	GT	PR;ANN=A|upstream_gene_variant|MODIFIER|Zm00001d012224|Zm00001d012224|transcript|Zm00001d012224_T001|protein_coding||c.-1523C>T|||||1204|,A|upstream_gene_variant|MODIFIER|Zm00001d012224|Zm00001d012224|transcript|Zm00001d012224_T002|protein_coding||c.-1523C>T|||||1204|,A|upstream_gene_variant|MODIFIER|Zm00001d012224|Zm00001d012224|transcript|Zm00001d012224_T003|protein_coding||c.-3576C>T|||||1208|…	Zm00001d012224
	Crossings	chr8.S_166924755	8	172164086	4.1528e-08	0.10038	T	A	PR	GT	PR;ANN=A|missense_variant|MODERATE|Zm00001d012307|Zm00001d012307|transcript|Zm00001d012307_T001|protein_coding|4/9|c.1081A>T|p.Ile361Phe|1081/2468|1081/2175|361/724||,A|missense_variant|MODERATE|Zm00001d012307|Zm00001d012307|transcript|Zm00001d012307_T002|protein_coding|5/10|c.1012A>T|p.Ile338Phe|1227/2614|1012/2106|338/701||,A|missense_variant|MODERATE|Zm00001d012307|Zm00001d012307|transcript|Zm…	Zm00001d012307
	Crossings	chr8.S_168022146	8	173271671	1.1495e-08	0.13562	G	C	PR	GT	PR;ANN=C|3_prime_UTR_variant|MODIFIER|Zm00001d012383|Zm00001d012383|transcript|Zm00001d012383_T003|protein_coding|4/4|c.*1421C>G|||||1421|,C|3_prime_UTR_variant|MODIFIER|Zm00001d012383|Zm00001d012383|transcript|Zm00001d012383_T004|protein_coding|5/5|c.*1421C>G|||||1421|,C|downstream_gene_variant|MODIFIER|Zm00001d012382|Zm00001d012382|transcript|Zm00001d012382_T002|protein_coding||c.*1277G>C|||||5…	Zm00001d012383
	Crossings	chr8.S_169687730	8	174877620	1.1538e-09	0.12552	G	A	PR	GT	PR;ANN=A|splice_region_variant&intron_variant|LOW|Zm00001d012459|Zm00001d012459|transcript|Zm00001d012459_T001|protein_coding|2/5|c.398+8G>A||||||,A|downstream_gene_variant|MODIFIER|Zm00001d008155|Zm00001d008155|transcript|Zm00001d008155_T001|lincRNA||n.*3961G>A|||||3961|,A|downstream_gene_variant|MODIFIER|Zm00001d012460|Zm00001d012460|transcript|Zm00001d012460_T001|protein_coding||c.*4058C>T||||…	Zm00001d012459
	Crossings	chr8.S_169687741	8	174877631	3.3013e-07	0.08646	G	T	PR	GT	PR;ANN=T|downstream_gene_variant|MODIFIER|Zm00001d008155|Zm00001d008155|transcript|Zm00001d008155_T001|lincRNA||n.*3972G>T|||||3972|,T|downstream_gene_variant|MODIFIER|Zm00001d012460|Zm00001d012460|transcript|Zm00001d012460_T001|protein_coding||c.*4047C>A|||||3574|,T|intron_variant|MODIFIER|Zm00001d012459|Zm00001d012459|transcript|Zm00001d012459_T001|protein_coding|2/5|c.398+19G>T||||||	Zm00001d008155
	Crossings	chr8.S_170022982			4.4406e-08	0.13093
	Crossings	chr8.S_170164032	8	175397913	7.4159e-08	0.11424	C	T	PR	GT	PR;ANN=T|downstream_gene_variant|MODIFIER|Zm00001d012488|Zm00001d012488|transcript|Zm00001d012488_T001|protein_coding||c.*1909C>T|||||1527|,T|downstream_gene_variant|MODIFIER|Zm00001d012489|Zm00001d012489|transcript|Zm00001d012489_T001|protein_coding||c.*1508G>A|||||1508|,T|intergenic_region|MODIFIER|Zm00001d012488-Zm00001d012489|Zm00001d012488-Zm00001d012489|intergenic_region|Zm00001d012488-Zm00…	Zm00001d012488
	Crossings	chr8.S_170386326	8	175628635	3.1851e-21	0.33519	G	A	PR	GT	PR;ANN=A|downstream_gene_variant|MODIFIER|Zm00001d012509|Zm00001d012509|transcript|Zm00001d012509_T001|protein_coding||c.*4084G>A|||||3831|,A|downstream_gene_variant|MODIFIER|Zm00001d012509|Zm00001d012509|transcript|Zm00001d012509_T002|protein_coding||c.*4120G>A|||||3759|,A|downstream_gene_variant|MODIFIER|Zm00001d012509|Zm00001d012509|transcript|Zm00001d012509_T003|protein_coding||c.*4120G>A||||…	Zm00001d012509
	Crossings	chr8.S_171191741	8	176485189	6.5975e-09	0.1285	C	A	PR	GT	PR;ANN=A|upstream_gene_variant|MODIFIER|Zm00001d012551|Zm00001d012551|transcript|Zm00001d012551_T001|protein_coding||c.-1962G>T|||||1746|,A|intergenic_region|MODIFIER|Zm00001d012551-Zm00001d012552|Zm00001d012551-Zm00001d012552|intergenic_region|Zm00001d012551-Zm00001d012552|||n.176485189C>A||||||	Zm00001d012551
	Crossings	chr8.S_171192785	8	176484145	6.3434e-09	0.1146	G	A	PR	GT	PR;ANN=A|upstream_gene_variant|MODIFIER|Zm00001d012551|Zm00001d012551|transcript|Zm00001d012551_T001|protein_coding||c.-918C>T|||||702|,A|intergenic_region|MODIFIER|Zm00001d012551-Zm00001d012552|Zm00001d012551-Zm00001d012552|intergenic_region|Zm00001d012551-Zm00001d012552|||n.176484145G>A||||||	Zm00001d012551
	Crossings	chr8.S_172547151	8	177858200	2.943e-10	0.1587	G	A	PR	GT	PR;ANN=A|intergenic_region|MODIFIER|Zm00001d012649-Zm00001d012651|Zm00001d012649-Zm00001d012651|intergenic_region|Zm00001d012649-Zm00001d012651|||n.177858200G>A||||||	Zm00001d012649-Zm00001d012651
	Crossings	chr8.S_173801691			1.4664e-17	0.27833
	Crossings	chr8.S_174534444	8	179799376	1.1892e-08	0.12606	C	T	PR	GT	PR;ANN=T|upstream_gene_variant|MODIFIER|Zm00001d012752|Zm00001d012752|transcript|Zm00001d012752_T009|protein_coding||c.-242C>T|||||195|,T|upstream_gene_variant|MODIFIER|Zm00001d012752|Zm00001d012752|transcript|Zm00001d012752_T010|protein_coding||c.-242C>T|||||230|,T|upstream_gene_variant|MODIFIER|Zm00001d012752|Zm00001d012752|transcript|Zm00001d012752_T011|protein_coding||c.-1146C>T|||||1080|,T|u…	Zm00001d012752
	Crossings	chr8.S_175627662	8	180936806	4.6756e-07	0.08564	G	A	PR	GT	PR;ANN=A|synonymous_variant|LOW|Zm00001d012787|Zm00001d012787|transcript|Zm00001d012787_T003|protein_coding|2/10|c.339G>A|p.Leu113Leu|339/1864|339/1533|113/510||,A|synonymous_variant|LOW|Zm00001d012787|Zm00001d012787|transcript|Zm00001d012787_T004|protein_coding|2/10|c.27G>A|p.Leu9Leu|1964/3489|27/1221|9/406||,A|intron_variant|MODIFIER|Zm00001d012787|Zm00001d012787|transcript|Zm00001d012787_T001|…	Zm00001d012787
	Crossings	chr9.S_3751386	9	3337126	1.3544e-07	0.09724	T	C	PR	GT	PR;ANN=C|intergenic_region|MODIFIER|PIN-formed_protein1-Zm00001d044813|Zm00001d044812-Zm00001d044813|intergenic_region|Zm00001d044812-Zm00001d044813|||n.3337126T>C||||||	Zm00001d044812-Zm00001d044813
	Crossings	chr9.S_3751396	9	3337136	4.1725e-07	0.08881	A	G	PR	GT	PR;ANN=G|intergenic_region|MODIFIER|PIN-formed_protein1-Zm00001d044813|Zm00001d044812-Zm00001d044813|intergenic_region|Zm00001d044812-Zm00001d044813|||n.3337136A>G||||||	Zm00001d044812-Zm00001d044813
	Crossings	chr9.S_4308975	9	3897063	3.7207e-08	0.68417	A	G	PR	GT	PR;ANN=G|3_prime_UTR_variant|MODIFIER|Zm00001d044821|Zm00001d044821|transcript|Zm00001d044821_T001|protein_coding|2/2|c.*98T>C|||||98|,G|downstream_gene_variant|MODIFIER|Zm00001d044820|Zm00001d044820|transcript|Zm00001d044820_T001|protein_coding||c.*4406A>G|||||4406|	Zm00001d044821
	Crossings	chr9.S_5054505	9	4625555	1.5166e-08	0.10995	G	C	PR	GT	PR;ANN=C|intergenic_region|MODIFIER|TCP-transcription_factor_9-Zm00001d044838|Zm00001d044836-Zm00001d044838|intergenic_region|Zm00001d044836-Zm00001d044838|||n.4625555G>C||||||	Zm00001d044836-Zm00001d044838
	Crossings	chr9.S_5055019	9	4626069	1.8006e-08	0.10877	C	T	PR	GT	PR;ANN=T|intergenic_region|MODIFIER|TCP-transcription_factor_9-Zm00001d044838|Zm00001d044836-Zm00001d044838|intergenic_region|Zm00001d044836-Zm00001d044838|||n.4626069C>T||||||	Zm00001d044836-Zm00001d044838
	Crossings	chr9.S_5454707	9	5071621	4.3989e-27	0.54204	C	G	PR	GT	PR;ANN=G|downstream_gene_variant|MODIFIER|Zm00001d044847|Zm00001d044847|transcript|Zm00001d044847_T001|protein_coding||c.*3985C>G|||||3985|WARNING_TRANSCRIPT_MULTIPLE_STOP_CODONS,G|downstream_gene_variant|MODIFIER|Zm00001d044848|Zm00001d044848|transcript|Zm00001d044848_T001|protein_coding||c.*3917C>G|||||3917|WARNING_TRANSCRIPT_NO_START_CODON,G|intron_variant|MODIFIER|Zm00001d044849|Zm00001d04484…	Zm00001d044847
	Crossings	chr9.S_6785494	9	6343684	3.4213e-14	0.23718	T	C	PR	GT	PR;ANN=C|missense_variant|MODERATE|Zm00001d044878|Zm00001d044878|transcript|Zm00001d044878_T002|protein_coding|10/17|c.827T>C|p.Arg276Thr|1059/2032|827/1473|276/490||WARNING_REF_DOES_NOT_MATCH_GENOME,C|missense_variant|MODERATE|Zm00001d044878|Zm00001d044878|transcript|Zm00001d044878_T001|protein_coding|10/11|c.836T>C|p.Arg279Thr|1068/1658|836/984|279/327||WARNING_REF_DOES_NOT_MATCH_GENOME,C|upstr…	Zm00001d044878
	Crossings	chr9.S_7655177	9	7213655	1.657e-08	0.11092	C	T	PR	GT	PR;ANN=T|downstream_gene_variant|MODIFIER|Zm00001d044917|Zm00001d044917|transcript|Zm00001d044917_T001|protein_coding||c.*4959C>T|||||4620|,T|downstream_gene_variant|MODIFIER|Zm00001d044917|Zm00001d044917|transcript|Zm00001d044917_T002|protein_coding||c.*6379C>T|||||4667|,T|intergenic_region|MODIFIER|Zm00001d044917-Zm00001d044918|Zm00001d044917-Zm00001d044918|intergenic_region|Zm00001d044917-Zm00…	Zm00001d044917
	Crossings	chr9.S_8037331	9	7603184	9.8234e-08	0.10017	G	C	PR	GT	PR;ANN=C|intron_variant|MODIFIER|Zm00001d044931|Zm00001d044931|transcript|Zm00001d044931_T001|protein_coding|3/7|c.540+267G>C||||||,C|intron_variant|MODIFIER|Zm00001d044931|Zm00001d044931|transcript|Zm00001d044931_T002|protein_coding|3/6|c.540+267G>C||||||	Zm00001d044931
	Crossings	chr9.S_11127094	9	10509195	6.1484e-08	0.09765	T	C	PR	GT	PR;ANN=C|synonymous_variant|LOW|ARF-transcription_factor_27|Zm00001d045026|transcript|Zm00001d045026_T002|protein_coding|11/13|c.1230A>G|p.Ala410Ala|2087/4517|1230/3162|410/1053||,C|synonymous_variant|LOW|ARF-transcription_factor_27|Zm00001d045026|transcript|Zm00001d045026_T001|protein_coding|10/12|c.1122A>G|p.Ala374Ala|1979/3920|1122/3063|374/1020||,C|synonymous_variant|LOW|ARF-transcription_fac…	Zm00001d045026
	Crossings	chr9.S_11396753	9	10723494	7.4012e-08	0.10906	C	G	PR	GT	PR;ANN=G|intron_variant|MODIFIER|Zm00001d045036|Zm00001d045036|transcript|Zm00001d045036_T001|protein_coding|1/4|c.132+32G>C||||||	Zm00001d045036
	Crossings	chr9.S_13928848	9	13615360	1.1924e-07	0.09491	T	C	PR	GT	PR;ANN=C|upstream_gene_variant|MODIFIER|Zm00001d045125|Zm00001d045125|transcript|Zm00001d045125_T001|protein_coding||c.-929T>C|||||512|,C|intergenic_region|MODIFIER|Zm00001d045124-Zm00001d045125|Zm00001d045124-Zm00001d045125|intergenic_region|Zm00001d045124-Zm00001d045125|||n.13615360T>C||||||	Zm00001d045125
	Crossings	chr9.S_22564686	9	22449181	5.1693e-07	0.08684	G	A	PR	GT	PR;ANN=A|intergenic_region|MODIFIER|Zm00001d045446-Zm00001d045447|Zm00001d045446-Zm00001d045447|intergenic_region|Zm00001d045446-Zm00001d045447|||n.22449181G>A||||||	Zm00001d045446-Zm00001d045447
	Crossings	chr9.S_22565377	9	22449872	3.2024e-14	0.20579	C	T	PR	GT	PR;ANN=T|intergenic_region|MODIFIER|Zm00001d045446-Zm00001d045447|Zm00001d045446-Zm00001d045447|intergenic_region|Zm00001d045446-Zm00001d045447|||n.22449872C>T||||||	Zm00001d045446-Zm00001d045447
	Crossings	chr9.S_41116052	9	42704787	1.7735e-12	0.17163	G	A	PR	GT	PR;ANN=A|intron_variant|MODIFIER|Zm00001d045837|Zm00001d045837|transcript|Zm00001d045837_T002|protein_coding|4/8|c.402+1661C>T||||||,A|intron_variant|MODIFIER|Zm00001d045837|Zm00001d045837|transcript|Zm00001d045837_T003|protein_coding|4/6|c.402+1661C>T||||||	Zm00001d045837
	Crossings	chr9.S_41116849	9	42705584	1.7576e-12	0.17183	C	G	PR	GT	PR;ANN=G|intron_variant|MODIFIER|Zm00001d045837|Zm00001d045837|transcript|Zm00001d045837_T002|protein_coding|4/8|c.402+864G>C||||||,G|intron_variant|MODIFIER|Zm00001d045837|Zm00001d045837|transcript|Zm00001d045837_T003|protein_coding|4/6|c.402+864G>C||||||	Zm00001d045837
	Crossings	chr9.S_61289967	9	68862514	1.3193e-09	0.12814	T	A	PR	GT	PR;ANN=A|intergenic_region|MODIFIER|phosphoenolpyruvate_carboxylase1-Zm00001d046171|Zm00001d046170-Zm00001d046171|intergenic_region|Zm00001d046170-Zm00001d046171|||n.68862514T>A||||||	Zm00001d046170-Zm00001d046171
	Crossings	chr9.S_64139934	9	65837011	1.1601e-08	0.12483	G	A	PR	GT	PR;ANN=A|intron_variant|MODIFIER|Zm00001d046135|Zm00001d046135|transcript|Zm00001d046135_T001|protein_coding|4/7|c.691-2605C>T||||||,A|intron_variant|MODIFIER|Zm00001d046135|Zm00001d046135|transcript|Zm00001d046135_T002|protein_coding|4/7|c.-397-2211C>T||||||	Zm00001d046135
	Crossings	chr9.S_70504609	9	59253405	7.7046e-07	0.09754	G	A	PR	GT	PR;ANN=A|intergenic_region|MODIFIER|Zm00001d027103-Zm00001d046048|Zm00001d027103-Zm00001d046048|intergenic_region|Zm00001d027103-Zm00001d046048|||n.59253405G>A||||||	Zm00001d027103-Zm00001d046048
	Crossings	chr9.S_88298623	9	91657047	1.6235e-08	0.15054	C	T	PR	GT	PR;ANN=T|splice_region_variant|LOW|Zm00001d046476|Zm00001d046476|transcript|Zm00001d046476_T003|protein_coding|1/8|c.-1223C>T||||||,T|splice_region_variant|LOW|Zm00001d046476|Zm00001d046476|transcript|Zm00001d046476_T001|protein_coding|1/5|c.-444C>T||||||,T|splice_region_variant|LOW|Zm00001d046476|Zm00001d046476|transcript|Zm00001d046476_T002|protein_coding|1/8|c.-159C>T||||||,T|splice_region_var…	Zm00001d046476
	Crossings	chr9.S_100286504	9	103738994	1.5133e-09	0.12393	C	A	PR	GT	PR;ANN=A|upstream_gene_variant|MODIFIER|Zm00001d046726|Zm00001d046726|transcript|Zm00001d046726_T001|protein_coding||c.-3142G>T|||||3142|,A|downstream_gene_variant|MODIFIER|Zm00001d046727|Zm00001d046727|transcript|Zm00001d046727_T001|protein_coding||c.*4086C>A|||||4086|WARNING_TRANSCRIPT_NO_STOP_CODON,A|intergenic_region|MODIFIER|Zm00001d046726-Zm00001d046728|Zm00001d046726-Zm00001d046728|interge…	Zm00001d046726
	Crossings	chr9.S_100286533	9	103739023	1.3187e-09	0.12453	T	G	PR	GT	PR;ANN=G|upstream_gene_variant|MODIFIER|Zm00001d046726|Zm00001d046726|transcript|Zm00001d046726_T001|protein_coding||c.-3171A>C|||||3171|,G|downstream_gene_variant|MODIFIER|Zm00001d046727|Zm00001d046727|transcript|Zm00001d046727_T001|protein_coding||c.*4115T>G|||||4115|WARNING_TRANSCRIPT_NO_STOP_CODON,G|intergenic_region|MODIFIER|Zm00001d046726-Zm00001d046728|Zm00001d046726-Zm00001d046728|interge…	Zm00001d046726
	Crossings	chr9.S_100303891	9	103756381	1.2832e-09	0.12448	C	T	PR	GT	PR;ANN=T|upstream_gene_variant|MODIFIER|Zm00001d046728|Zm00001d046728|transcript|Zm00001d046728_T001|protein_coding||c.-464C>T|||||464|,T|intergenic_region|MODIFIER|Zm00001d046726-Zm00001d046728|Zm00001d046726-Zm00001d046728|intergenic_region|Zm00001d046726-Zm00001d046728|||n.103756381C>T||||||	Zm00001d046728
	Crossings	chr9.S_108298426	9	110891412	3.4215e-08	0.12092	C	G	PR	GT	PR;ANN=G|downstream_gene_variant|MODIFIER|Zm00001d027154|Zm00001d027154|transcript|Zm00001d027154_T001|lincRNA||n.*3621C>G|||||3621|,G|downstream_gene_variant|MODIFIER|Zm00001d046922|Zm00001d046922|transcript|Zm00001d046922_T001|protein_coding||c.*462C>G|||||462|,G|intergenic_region|MODIFIER|Zm00001d046922-Zm00001d046923|Zm00001d046922-Zm00001d046923|intergenic_region|Zm00001d046922-Zm00001d04692…	Zm00001d027154
	Crossings	chr9.S_108517117	9	111181478	7.2885e-12	0.17139	A	C	PR	GT	PR;ANN=C|5_prime_UTR_variant|MODIFIER|histidine_kinase5|Zm00001d046928|transcript|Zm00001d046928_T002|protein_coding|2/15|c.-29T>G|||||29|,C|5_prime_UTR_variant|MODIFIER|histidine_kinase5|Zm00001d046928|transcript|Zm00001d046928_T003|protein_coding|2/15|c.-29T>G|||||29|,C|5_prime_UTR_variant|MODIFIER|histidine_kinase5|Zm00001d046928|transcript|Zm00001d046928_T004|protein_coding|1/13|c.-29T>G|||||…	Zm00001d046928
	Crossings	chr9.S_109114433	9	111767158	7.883e-07	0.08257	T	C	PR	GT	PR;ANN=C|5_prime_UTR_variant|MODIFIER|Zm00001d046934|Zm00001d046934|transcript|Zm00001d046934_T003|protein_coding|1/4|c.-425T>C|||||425|,C|intron_variant|MODIFIER|Zm00001d046934|Zm00001d046934|transcript|Zm00001d046934_T002|protein_coding|1/4|c.-42-383T>C||||||,C|intron_variant|MODIFIER|Zm00001d046935|Zm00001d046935|transcript|Zm00001d046935_T001|protein_coding|13/13|c.*1207+398A>G||||||,C|intron…	Zm00001d046934
	Crossings	chr9.S_120785761			3.6895e-12	0.17169
	Crossings	chr9.S_126336158	9	128357713	4.2177e-07	0.09969	C	T	PR	GT	PR;ANN=T|upstream_gene_variant|MODIFIER|Zm00001d047384|Zm00001d047384|transcript|Zm00001d047384_T001|protein_coding||c.-802G>A|||||802|,T|upstream_gene_variant|MODIFIER|Zm00001d047385|Zm00001d047385|transcript|Zm00001d047385_T002|protein_coding||c.-849C>T|||||340|,T|upstream_gene_variant|MODIFIER|Zm00001d047385|Zm00001d047385|transcript|Zm00001d047385_T001|protein_coding||c.-849C>T|||||340|,T|ups…	Zm00001d047384
	Crossings	chr9.S_127734428	9	129974070	3.7533e-19	0.29249	T	C	PR	GT	PR;ANN=C|intergenic_region|MODIFIER|Zm00001d047436-Zm00001d047437|Zm00001d047436-Zm00001d047437|intergenic_region|Zm00001d047436-Zm00001d047437|||n.129974070T>C||||||	Zm00001d047436-Zm00001d047437
	Crossings	chr9.S_127734651	9	129974293	3.2633e-19	0.29292	T	A	PR	GT	PR;ANN=A|intergenic_region|MODIFIER|Zm00001d047436-Zm00001d047437|Zm00001d047436-Zm00001d047437|intergenic_region|Zm00001d047436-Zm00001d047437|||n.129974293T>A||||||	Zm00001d047436-Zm00001d047437
	Crossings	chr9.S_139966004	9	142616603	7.2216e-07	0.08531	G	A	PR	GT	PR;ANN=A|upstream_gene_variant|MODIFIER|Zm00001d047824|Zm00001d047824|transcript|Zm00001d047824_T001|protein_coding||c.-2856C>T|||||2856|,A|upstream_gene_variant|MODIFIER|Zm00001d047826|Zm00001d047826|transcript|Zm00001d047826_T001|protein_coding||c.-1608C>T|||||1608|WARNING_TRANSCRIPT_INCOMPLETE,A|downstream_gene_variant|MODIFIER|Zm00001d047825|Zm00001d047825|transcript|Zm00001d047825_T001|prote…	Zm00001d047824
	Crossings	chr9.S_141786368	9	144464039	7.5981e-15	0.21953	T	C	PR	GT	PR;ANN=C|splice_region_variant&stop_retained_variant|LOW|Zm00001d047892|Zm00001d047892|transcript|Zm00001d047892_T001|protein_coding|1/1|c.600A>G|p.Ter200Ter|600/600|600/600|200/199||,C|upstream_gene_variant|MODIFIER|Zm00001d047890|Zm00001d047890|transcript|Zm00001d047890_T001|protein_coding||c.-2325A>G|||||2325|	Zm00001d047892
	Crossings	chr9.S_146209873	9	149063767	6.5613e-09	0.1251	T	G	PR	GT	PR;ANN=G|upstream_gene_variant|MODIFIER|Zm00001d048055|Zm00001d048055|transcript|Zm00001d048055_T001|protein_coding||c.-735A>C|||||454|,G|intergenic_region|MODIFIER|Zm00001d048055-Zm00001d048057|Zm00001d048055-Zm00001d048057|intergenic_region|Zm00001d048055-Zm00001d048057|||n.149063767T>G||||||	Zm00001d048055
	Crossings	chr9.S_153661435	9	156823163	9.7178e-08	0.108	T	C	PR	GT	PR;ANN=C|upstream_gene_variant|MODIFIER|Zm00001d048466|Zm00001d048466|transcript|Zm00001d048466_T001|protein_coding||c.-2979T>C|||||2827|,C|upstream_gene_variant|MODIFIER|Zm00001d048466|Zm00001d048466|transcript|Zm00001d048466_T002|protein_coding||c.-2979T>C|||||2827|,C|intergenic_region|MODIFIER|snoR1-Zm00001d048466|ENSRNA049476138-Zm00001d048466|intergenic_region|ENSRNA049476138-Zm00001d048466|…	Zm00001d048466
	Crossings	chr10.S_2041420	10	1597980	1.6382e-07	0.09169	A	C	PR	GT	PR;ANN=C|3_prime_UTR_variant|MODIFIER|brick3|Zm00001d023262|transcript|Zm00001d023262_T071|protein_coding|1/4|c.*167T>G|||||167|,C|upstream_gene_variant|MODIFIER|Zm00001d023264|Zm00001d023264|transcript|Zm00001d023264_T002|protein_coding||c.-2674A>C|||||2479|,C|upstream_gene_variant|MODIFIER|Zm00001d023264|Zm00001d023264|transcript|Zm00001d023264_T001|protein_coding||c.-2674A>C|||||2479|,C|upstre…	Zm00001d023262
	Crossings	chr10.S_2467158	10	2048895	1.03e-07	0.09462	G	A	PR	GT	PR;ANN=A|missense_variant|MODERATE|MYB-transcription_factor_69|Zm00001d023282|transcript|Zm00001d023282_T001|protein_coding|2/2|c.425G>A|p.Arg142His|504/1140|425/870|142/289||,A|downstream_gene_variant|MODIFIER|Zm00001d023281|Zm00001d023281|transcript|Zm00001d023281_T004|protein_coding||c.*3854G>A|||||3593|,A|downstream_gene_variant|MODIFIER|Zm00001d023281|Zm00001d023281|transcript|Zm00001d023281…	Zm00001d023282
	Crossings	chr10.S_2467161	10	2048898	2.6094e-07	0.08866	G	A	PR	GT	PR;ANN=A|missense_variant|MODERATE|MYB-transcription_factor_69|Zm00001d023282|transcript|Zm00001d023282_T001|protein_coding|2/2|c.428G>A|p.Arg143His|507/1140|428/870|143/289||,A|downstream_gene_variant|MODIFIER|Zm00001d023281|Zm00001d023281|transcript|Zm00001d023281_T004|protein_coding||c.*3857G>A|||||3596|,A|downstream_gene_variant|MODIFIER|Zm00001d023281|Zm00001d023281|transcript|Zm00001d023281…	Zm00001d023282
	Crossings	chr10.S_3192554	10	2777006	9.6044e-08	0.09472	G	C	PR	GT	PR;ANN=C|missense_variant|MODERATE|Zm00001d023314|Zm00001d023314|transcript|Zm00001d023314_T001|protein_coding|3/3|c.1592G>C|p.Cys531Ser|1684/2080|1592/1917|531/638||,C|downstream_gene_variant|MODIFIER|Zm00001d023313|Zm00001d023313|transcript|Zm00001d023313_T001|protein_coding||c.*4639G>C|||||4639|	Zm00001d023314
	Crossings	chr10.S_4191282	10	3740193	1.3627e-17	0.27393	T	A	PR	GT	PR;ANN=A|downstream_gene_variant|MODIFIER|Plant_SRP|ENSRNA049473089|transcript|ENSRNA049473089-T1|pseudogene||n.*1002A>T|||||1002|,A|downstream_gene_variant|MODIFIER|Plant_SRP|ENSRNA049473127|transcript|ENSRNA049473127-T1|pseudogene||n.*2904A>T|||||2904|,A|downstream_gene_variant|MODIFIER|Zm00001d023039|Zm00001d023039|transcript|Zm00001d023039_T001|lincRNA||n.*3414A>T|||||3414|,A|downstream_gene_…	ENSRNA049473089
	Crossings	chr10.S_4585283	10	4183837	6.9627e-08	0.09676	G	A	PR	GT	PR;ANN=A|upstream_gene_variant|MODIFIER|Zm00001d023369|Zm00001d023369|transcript|Zm00001d023369_T001|protein_coding||c.-207G>A|||||207|,A|downstream_gene_variant|MODIFIER|Zm00001d023368|Zm00001d023368|transcript|Zm00001d023368_T001|protein_coding||c.*77C>T|||||77|,A|downstream_gene_variant|MODIFIER|Zm00001d023368|Zm00001d023368|transcript|Zm00001d023368_T002|protein_coding||c.*77C>T|||||77|,A|dow…	Zm00001d023369
	Crossings	chr10.S_4585495	10	4184049	1.9029e-07	0.09001	C	T	PR	GT	PR;ANN=T|synonymous_variant|LOW|Zm00001d023368|Zm00001d023368|transcript|Zm00001d023368_T001|protein_coding|15/15|c.2172G>A|p.Leu724Leu|2172/2307|2172/2307|724/768||,T|synonymous_variant|LOW|Zm00001d023369|Zm00001d023369|transcript|Zm00001d023369_T001|protein_coding|1/1|c.6C>T|p.Gly2Gly|6/687|6/687|2/228||,T|synonymous_variant|LOW|Zm00001d023368|Zm00001d023368|transcript|Zm00001d023368_T002|prote…	Zm00001d023368
	Crossings	chr10.S_4590155	10	4188709	8.3822e-10	0.13517	G	A	PR	GT	PR;ANN=A|synonymous_variant|LOW|Zm00001d023368|Zm00001d023368|transcript|Zm00001d023368_T001|protein_coding|5/15|c.504C>T|p.Asn168Asn|504/2307|504/2307|168/768||,A|synonymous_variant|LOW|Zm00001d023368|Zm00001d023368|transcript|Zm00001d023368_T002|protein_coding|5/14|c.504C>T|p.Asn168Asn|504/2205|504/2205|168/734||,A|synonymous_variant|LOW|Zm00001d023368|Zm00001d023368|transcript|Zm00001d023368_T…	Zm00001d023368
	Crossings	chr10.S_5113660	10	4732125	2.5193e-09	0.12305	G	A	PR	GT	PR;ANN=A|synonymous_variant|LOW|Zm00001d023400|Zm00001d023400|transcript|Zm00001d023400_T002|protein_coding|2/2|c.1485C>T|p.Ile495Ile|1514/1661|1485/1530|495/509||,A|upstream_gene_variant|MODIFIER|Zm00001d023399|Zm00001d023399|transcript|Zm00001d023399_T001|protein_coding||c.-3268C>T|||||3268|,A|upstream_gene_variant|MODIFIER|Zm00001d023043|Zm00001d023043|transcript|Zm00001d023043_T001|lincRNA||n…	Zm00001d023400
	Crossings	chr10.S_5872045	10	5602368	3.7279e-08	0.10515	T	C	PR	GT	PR;ANN=C|intron_variant|MODIFIER|glycine_decarboxylase1|Zm00001d023437|transcript|Zm00001d023437_T001|protein_coding|6/15|c.1839+21T>C||||||	Zm00001d023437
	Crossings	chr10.S_6373623	10	6068923	4.0947e-07	0.10675	T	C	PR	GT	PR;ANN=C|downstream_gene_variant|MODIFIER|Zm00001d023453|Zm00001d023453|transcript|Zm00001d023453_T001|protein_coding||c.*222T>C|||||222|,C|intergenic_region|MODIFIER|Zm00001d023453-OVATE-transcription_factor_38|Zm00001d023453-Zm00001d023455|intergenic_region|Zm00001d023453-Zm00001d023455|||n.6068923T>C||||||	Zm00001d023453
	Crossings	chr10.S_11279637	10	11321194	5.5076e-08	0.10186	A	G	PR	GT	PR;ANN=G|downstream_gene_variant|MODIFIER|Zm00001d023595|Zm00001d023595|transcript|Zm00001d023595_T001|protein_coding||c.*3084A>G|||||3084|WARNING_TRANSCRIPT_NO_STOP_CODON,G|downstream_gene_variant|MODIFIER|Zm00001d023595|Zm00001d023595|transcript|Zm00001d023595_T002|protein_coding||c.*3454A>G|||||2996|,G|intergenic_region|MODIFIER|Zm00001d023595-Zm00001d023596|Zm00001d023595-Zm00001d023596|inter…	Zm00001d023595
	Crossings	chr10.S_19516199	10	19953154	4.7093e-07	0.08774	A	C	PR	GT	PR;ANN=C|intron_variant|MODIFIER|Zm00001d023781|Zm00001d023781|transcript|Zm00001d023781_T001|protein_coding|2/4|c.909+33T>G||||||	Zm00001d023781
	Crossings	chr10.S_67064142	10	66296175	8.4877e-14	0.22445	C	T	PR	GT	PR;ANN=T|intergenic_region|MODIFIER|Zm00001d024353-ABI3-VP1-transcription_factor_26|Zm00001d024353-Zm00001d024354|intergenic_region|Zm00001d024353-Zm00001d024354|||n.66296175C>T||||||	Zm00001d024353-Zm00001d024354
	Crossings	chr10.S_67336751	10	66497164	2.4988e-07	0.09049	C	T	PR	GT	PR;ANN=T|intergenic_region|MODIFIER|ABI3-VP1-transcription_factor_26-Zm00001d024355|Zm00001d024354-Zm00001d024355|intergenic_region|Zm00001d024354-Zm00001d024355|||n.66497164C>T||||||	Zm00001d024354-Zm00001d024355
	Crossings	chr10.S_84236608	10	84133142	4.2004e-08	0.11178	C	T	PR	GT	PR;ANN=T|upstream_gene_variant|MODIFIER|orange_pericarp2|Zm00001d024702|transcript|Zm00001d024702_T001|protein_coding||c.-96G>A|||||34|,T|downstream_gene_variant|MODIFIER|Homeobox-transcription_factor_18|Zm00001d024701|transcript|Zm00001d024701_T001|protein_coding||c.*4692C>T|||||4023|,T|downstream_gene_variant|MODIFIER|C3H-transcription_factor_324|Zm00001d024703|transcript|Zm00001d024703_T001|pr…	Zm00001d024702
	Crossings	chr10.S_87010991	10	87128781	2.6673e-07	0.08885	T	A	PR	GT	PR;ANN=A|synonymous_variant|LOW|Zm00001d024764|Zm00001d024764|transcript|Zm00001d024764_T001|protein_coding|2/2|c.690T>A|p.Ser230Ser|994/1660|690/1074|230/357||	Zm00001d024764
	Crossings	chr10.S_87011504	10	87129294	8.0223e-08	0.09693	T	G	PR	GT	PR;ANN=G|3_prime_UTR_variant|MODIFIER|Zm00001d024764|Zm00001d024764|transcript|Zm00001d024764_T001|protein_coding|2/2|c.*129T>G|||||129|	Zm00001d024764
	Crossings	chr10.S_88551249	10	88698910	2.0332e-11	0.18044	T	C	PR	GT	PR;ANN=C|downstream_gene_variant|MODIFIER|Zm00001d024800|Zm00001d024800|transcript|Zm00001d024800_T001|protein_coding||c.*767A>G|||||767|,C|intergenic_region|MODIFIER|Zm00001d024799-Zm00001d024800|Zm00001d024799-Zm00001d024800|intergenic_region|Zm00001d024799-Zm00001d024800|||n.88698910T>C||||||	Zm00001d024800
	Crossings	chr10.S_108925350	10	109742389	2.0788e-10	0.14043	G	A	PR	GT	PR;ANN=A|intergenic_region|MODIFIER|Zm00001d025218-Zm00001d025221|Zm00001d025218-Zm00001d025221|intergenic_region|Zm00001d025218-Zm00001d025221|||n.109742389G>A||||||	Zm00001d025218-Zm00001d025221
	Crossings	chr10.S_109581428	10	110442861	3.6697e-08	0.11898	C	A	PR	GT	PR;ANN=A|3_prime_UTR_variant|MODIFIER|Zm00001d025236|Zm00001d025236|transcript|Zm00001d025236_T001|protein_coding|3/3|c.*256G>T|||||256|,A|downstream_gene_variant|MODIFIER|CAMTA-transcription_factor_5|Zm00001d025235|transcript|Zm00001d025235_T004|protein_coding||c.*1251C>A|||||946|,A|downstream_gene_variant|MODIFIER|CAMTA-transcription_factor_5|Zm00001d025235|transcript|Zm00001d025235_T001|protei…	Zm00001d025236
	Crossings	chr10.S_111419111	10	112293008	4.9214e-12	0.18655	C	A	PR	GT	PR;ANN=A|intergenic_region|MODIFIER|Zm00001d025277-Zm00001d025278|Zm00001d025277-Zm00001d025278|intergenic_region|Zm00001d025277-Zm00001d025278|||n.112293008C>A||||||	Zm00001d025277-Zm00001d025278
	Crossings	chr10.S_113308737	10	114199349	1.8866e-08	0.10632	T	C	PR	GT	PR;ANN=C|intergenic_region|MODIFIER|Zm00001d025325-U2|Zm00001d025325-ENSRNA049474083|intergenic_region|Zm00001d025325-ENSRNA049474083|||n.114199349T>C||||||	Zm00001d025325-ENSRNA049474083
	Crossings	chr10.S_113308844	10	114199456	1.8528e-08	0.11975	T	A	PR	GT	PR;ANN=A|intergenic_region|MODIFIER|Zm00001d025325-U2|Zm00001d025325-ENSRNA049474083|intergenic_region|Zm00001d025325-ENSRNA049474083|||n.114199456T>A||||||	Zm00001d025325-ENSRNA049474083
	Crossings	chr10.S_120674304	10	121761188	3.3501e-07	0.09552	G	A	PR	GT	PR;ANN=A|downstream_gene_variant|MODIFIER|Zm00001d025541|Zm00001d025541|transcript|Zm00001d025541_T001|protein_coding||c.*2302G>A|||||2302|,A|downstream_gene_variant|MODIFIER|Zm00001d025542|Zm00001d025542|transcript|Zm00001d025542_T003|protein_coding||c.*572C>T|||||357|,A|intron_variant|MODIFIER|Zm00001d025542|Zm00001d025542|transcript|Zm00001d025542_T001|protein_coding|5/7|c.516-17C>T||||||,A|in…	Zm00001d025541
	Crossings	chr10.S_128741532	10	129856476	2.7292e-11	0.17827	G	A	PR	GT	PR;ANN=A|downstream_gene_variant|MODIFIER|Zm00001d025795|Zm00001d025795|transcript|Zm00001d025795_T010|protein_coding||c.*4542G>A|||||4542|WARNING_TRANSCRIPT_NO_STOP_CODON,A|downstream_gene_variant|MODIFIER|Zm00001d025795|Zm00001d025795|transcript|Zm00001d025795_T001|protein_coding||c.*4542G>A|||||4542|WARNING_TRANSCRIPT_NO_STOP_CODON,A|downstream_gene_variant|MODIFIER|Zm00001d025795|Zm00001d0257…	Zm00001d025795
	Crossings	chr10.S_128741968	10	129856912	5.8619e-13	0.1932	C	A	PR	GT	PR;ANN=A|downstream_gene_variant|MODIFIER|Zm00001d025795|Zm00001d025795|transcript|Zm00001d025795_T010|protein_coding||c.*4978C>A|||||4978|WARNING_TRANSCRIPT_NO_STOP_CODON,A|downstream_gene_variant|MODIFIER|Zm00001d025795|Zm00001d025795|transcript|Zm00001d025795_T001|protein_coding||c.*4978C>A|||||4978|WARNING_TRANSCRIPT_NO_STOP_CODON,A|downstream_gene_variant|MODIFIER|Zm00001d025795|Zm00001d0257…	Zm00001d025795
	Crossings	chr10.S_130701827	10	131893975	1.5709e-09	0.13559	A	C	PR	GT	PR;ANN=C|downstream_gene_variant|MODIFIER|Zm00001d025863|Zm00001d025863|transcript|Zm00001d025863_T001|protein_coding||c.*1929A>C|||||1658|,C|intergenic_region|MODIFIER|Zm00001d025863-MYB-transcription_factor_132|Zm00001d025863-Zm00001d025864|intergenic_region|Zm00001d025863-Zm00001d025864|||n.131893975A>C||||||	Zm00001d025863
	Crossings	chr10.S_130741143	10	131935000	4.155e-11	0.17966	C	T	PR	GT	PR;ANN=T|intergenic_region|MODIFIER|Zm00001d023172-Zm00001d025865|Zm00001d023172-Zm00001d025865|intergenic_region|Zm00001d023172-Zm00001d025865|||n.131935000C>T||||||	Zm00001d023172-Zm00001d025865
	Crossings	chr10.S_131048111	10	132241945	1.9664e-07	0.09155	G	A	PR	GT	PR;ANN=A|upstream_gene_variant|MODIFIER|Zm00001d025874|Zm00001d025874|transcript|Zm00001d025874_T001|protein_coding||c.-1951G>A|||||1755|,A|downstream_gene_variant|MODIFIER|pco090777|Zm00001d025873|transcript|Zm00001d025873_T001|protein_coding||c.*2985G>A|||||2669|,A|intergenic_region|MODIFIER|pco090777-Zm00001d025874|Zm00001d025873-Zm00001d025874|intergenic_region|Zm00001d025873-Zm00001d025874||…	Zm00001d025874
	Crossings	chr10.S_134638352	10	135887256	1.1895e-13	0.20006	T	A	PR	GT	PR;ANN=A|upstream_gene_variant|MODIFIER|Zm00001d026009|Zm00001d026009|transcript|Zm00001d026009_T001|protein_coding||c.-3769A>T|||||3769|,A|intergenic_region|MODIFIER|Zm00001d026009-Zm00001d026010|Zm00001d026009-Zm00001d026010|intergenic_region|Zm00001d026009-Zm00001d026010|||n.135887256T>A||||||	Zm00001d026009
	Crossings	chr10.S_134639511	10	135888415	9.644e-13	0.18366	C	T	PR	GT	PR;ANN=T|upstream_gene_variant|MODIFIER|Zm00001d026009|Zm00001d026009|transcript|Zm00001d026009_T001|protein_coding||c.-4928G>A|||||4928|,T|intergenic_region|MODIFIER|Zm00001d026009-Zm00001d026010|Zm00001d026009-Zm00001d026010|intergenic_region|Zm00001d026009-Zm00001d026010|||n.135888415C>T||||||	Zm00001d026009
	Crossings	chr10.S_134791159	10	136038392	2.7351e-07	0.08887	G	A	PR	GT	PR;ANN=A|upstream_gene_variant|MODIFIER|Zm00001d026014|Zm00001d026014|transcript|Zm00001d026014_T001|protein_coding||c.-562G>A|||||427|,A|upstream_gene_variant|MODIFIER|Zm00001d026014|Zm00001d026014|transcript|Zm00001d026014_T002|protein_coding||c.-1098G>A|||||988|,A|intergenic_region|MODIFIER|Zm00001d026012-Zm00001d026014|Zm00001d026012-Zm00001d026014|intergenic_region|Zm00001d026012-Zm00001d026…	Zm00001d026014
	Crossings	chr10.S_134791427	10	136038660	8.9898e-08	0.09568	A	G	PR	GT	PR;ANN=G|upstream_gene_variant|MODIFIER|Zm00001d026014|Zm00001d026014|transcript|Zm00001d026014_T001|protein_coding||c.-294A>G|||||159|,G|upstream_gene_variant|MODIFIER|Zm00001d026014|Zm00001d026014|transcript|Zm00001d026014_T002|protein_coding||c.-830A>G|||||720|,G|intergenic_region|MODIFIER|Zm00001d026012-Zm00001d026014|Zm00001d026012-Zm00001d026014|intergenic_region|Zm00001d026012-Zm00001d0260…	Zm00001d026014
	Crossings	chr10.S_135058262	10	136309078	3.5251e-07	0.10568	G	T	PR	GT	PR;ANN=T|5_prime_UTR_variant|MODIFIER|Zm00001d026026|Zm00001d026026|transcript|Zm00001d026026_T001|protein_coding|1/2|c.-61C>A|||||61|	Zm00001d026026
	Crossings	chr10.S_137814953	10	139050241	2.6274e-07	0.08817	G	T	PR	GT	PR;ANN=T|intergenic_region|MODIFIER|Zm00001d026125-bnl10.13a|Zm00001d026125-Zm00001d026126|intergenic_region|Zm00001d026125-Zm00001d026126|||n.139050241G>T||||||	Zm00001d026125-Zm00001d026126
	Crossings	chr10.S_137817206	10	139052494	2.3182e-07	0.09239	G	T	PR	GT	PR;ANN=T|intergenic_region|MODIFIER|Zm00001d026125-bnl10.13a|Zm00001d026125-Zm00001d026126|intergenic_region|Zm00001d026125-Zm00001d026126|||n.139052494G>T||||||	Zm00001d026125-Zm00001d026126
	Crossings	chr10.S_142166435	10	142961332	3.5427e-08	0.10491	A	C	PR	GT	PR;ANN=C|5_prime_UTR_variant|MODIFIER|Zm00001d026289|Zm00001d026289|transcript|Zm00001d026289_T004|protein_coding|1/9|c.-320T>G|||||320|,C|5_prime_UTR_variant|MODIFIER|Zm00001d026289|Zm00001d026289|transcript|Zm00001d026289_T001|protein_coding|1/6|c.-2071T>G|||||3647|,C|5_prime_UTR_variant|MODIFIER|Zm00001d026289|Zm00001d026289|transcript|Zm00001d026289_T002|protein_coding|1/7|c.-320T>G|||||320|,…	Zm00001d026289
	Crossings	chr10.S_142166499	10	142961396	2.9104e-08	0.10805	G	A	PR	GT	PR;ANN=A|5_prime_UTR_premature_start_codon_gain_variant|LOW|Zm00001d026289|Zm00001d026289|transcript|Zm00001d026289_T004|protein_coding|1/9|c.-384C>T||||||,A|5_prime_UTR_premature_start_codon_gain_variant|LOW|Zm00001d026289|Zm00001d026289|transcript|Zm00001d026289_T001|protein_coding|1/6|c.-2135C>T||||||,A|5_prime_UTR_premature_start_codon_gain_variant|LOW|Zm00001d026289|Zm00001d026289|transcript…	Zm00001d026289
	Crossings	chr10.S_142594084	10	143366391	5.5657e-07	0.08726	G	C	PR	GT	PR;ANN=C|missense_variant|MODERATE|Zm00001d026311|Zm00001d026311|transcript|Zm00001d026311_T001|protein_coding|2/10|c.409G>C|p.Glu137Gln|409/2059|409/1518|137/505||,C|5_prime_UTR_variant|MODIFIER|Zm00001d026311|Zm00001d026311|transcript|Zm00001d026311_T005|protein_coding|2/10|c.-239G>C|||||289|,C|downstream_gene_variant|MODIFIER|Zm00001d026310|Zm00001d026310|transcript|Zm00001d026310_T001|protein…	Zm00001d026311
	Length_PR	chr1.S_42845904	1	43080691	2.9612e-07	0.08897	C	G	PR	GT	PR;ANN=G|synonymous_variant|LOW|Zm00001d028686|Zm00001d028686|transcript|Zm00001d028686_T001|protein_coding|1/1|c.45C>G|p.Val15Val|45/2556|45/2556|15/851||WARNING_REF_DOES_NOT_MATCH_GENOME,G|downstream_gene_variant|MODIFIER|calcium_pump2|Zm00001d028687|transcript|Zm00001d028687_T001|protein_coding||c.*2974G>C|||||2593|	Zm00001d028686
	Length_PR	chr1.S_296881682	1	302365728	1.744e-07	0.12376	C	T	PR	GT	PR;ANN=T|upstream_gene_variant|MODIFIER|Zm00001d034790|Zm00001d034790|transcript|Zm00001d034790_T001|protein_coding||c.-4995G>A|||||4933|,T|upstream_gene_variant|MODIFIER|tRNA-Val|ENSRNA049438894|transcript|ENSRNA049438894-T1|protein_coding||c.-91G>A|||||91|WARNING_TRANSCRIPT_MULTIPLE_STOP_CODONS,T|upstream_gene_variant|MODIFIER|Zm00001d034792|Zm00001d034792|transcript|Zm00001d034792_T001|protein…	Zm00001d034790
	Length_PR	chr2.S_236352566	2	244407788	6.2804e-07	0.08298	C	A	PR	GT	PR;ANN=A|3_prime_UTR_variant|MODIFIER|chromatin_complex_subunit_A_101|Zm00001d007978|transcript|Zm00001d007978_T002|protein_coding|15/15|c.*249G>T|||||249|WARNING_REF_DOES_NOT_MATCH_GENOME,A|3_prime_UTR_variant|MODIFIER|chromatin_complex_subunit_A_101|Zm00001d007978|transcript|Zm00001d007978_T003|protein_coding|14/14|c.*249G>T|||||249|WARNING_REF_DOES_NOT_MATCH_GENOME,A|3_prime_UTR_variant|MODIFI…	Zm00001d007978
	Length_PR	chr3.S_225589669	3	229391391	4.0551e-07	0.08538	A	T	PR	GT	PR;ANN=T|intron_variant|MODIFIER|C3H-transcription_factor_322|Zm00001d044481|transcript|Zm00001d044481_T002|protein_coding|6/9|c.980-146T>A||||||,T|intron_variant|MODIFIER|C3H-transcription_factor_322|Zm00001d044481|transcript|Zm00001d044481_T001|protein_coding|2/5|c.101-146T>A||||||,T|intron_variant|MODIFIER|C3H-transcription_factor_322|Zm00001d044481|transcript|Zm00001d044481_T003|protein_codin…	Zm00001d044481
	Length_PR	chr3.S_231981146	3	234687639	6.8868e-07	0.09464	C	A	PR	GT	PR;ANN=A|intergenic_region|MODIFIER|WRKY-transcription_factor_5-WRKY-transcription_factor_4|Zm00001d044680-Zm00001d044682|intergenic_region|Zm00001d044680-Zm00001d044682|||n.234687639C>A||||||	Zm00001d044680-Zm00001d044682
W-traits	WD	chr2.S_36425286	2	37924057	3.2452e-07	0.09434	A	T	PR	GT	PR;ANN=T|intergenic_region|MODIFIER|Zm00001d003249-Zm00001d003250|Zm00001d003249-Zm00001d003250|intergenic_region|Zm00001d003249-Zm00001d003250|||n.37924057A>T||||||	Zm00001d003249-Zm00001d003250
	WD	chr2.S_36445372	2	37945802	2.2859e-07	0.0969	A	G	PR	GT	PR;ANN=G|upstream_gene_variant|MODIFIER|Zm00001d003250|Zm00001d003250|transcript|Zm00001d003250_T001|protein_coding||c.-1043A>G|||||266|,G|intergenic_region|MODIFIER|Zm00001d003249-Zm00001d003250|Zm00001d003249-Zm00001d003250|intergenic_region|Zm00001d003249-Zm00001d003250|||n.37945802A>G||||||	Zm00001d003250
	WD	chr4.S_112625121	4	116209402	1.0658e-07	0.10253	A	C	PR	GT	PR;ANN=C|missense_variant|MODERATE|Zm00001d050694|Zm00001d050694|transcript|Zm00001d050694_T001|protein_coding|5/5|c.1409A>C|p.Gln470Pro|1511/1850|1409/1470|470/489||,C|3_prime_UTR_variant|MODIFIER|Zm00001d050694|Zm00001d050694|transcript|Zm00001d050694_T002|protein_coding|5/6|c.*486A>C|||||486|,C|downstream_gene_variant|MODIFIER|Zm00001d026875|Zm00001d026875|transcript|Zm00001d026875_T001|lincRN…	Zm00001d050694
	WC	chr1.S_14036349	1	14252836	2.5902e-08	0.12391	C	T	PR	GT	PR;ANN=T|upstream_gene_variant|MODIFIER|Zm00001d027810|Zm00001d027810|transcript|Zm00001d027810_T001|protein_coding||c.-2620G>A|||||2573|,T|intergenic_region|MODIFIER|Zm00001d027810-Zm00001d027811|Zm00001d027810-Zm00001d027811|intergenic_region|Zm00001d027810-Zm00001d027811|||n.14252836C>T||||||	Zm00001d027810
	WC	chr1.S_17698149	1	18003297	4.275e-07	0.09482	A	C	PR	GT	PR;ANN=C|synonymous_variant|LOW|Zm00001d027938|Zm00001d027938|transcript|Zm00001d027938_T001|protein_coding|3/3|c.1698A>C|p.Ala566Ala|1829/2179|1698/1782|566/593||,C|downstream_gene_variant|MODIFIER|ABI3-VP1-transcription_factor_7|Zm00001d027939|transcript|Zm00001d027939_T002|protein_coding||c.*1917T>G|||||1577|,C|downstream_gene_variant|MODIFIER|ABI3-VP1-transcription_factor_7|Zm00001d027939|tra…	Zm00001d027938
	WC	chr1.S_49553814	1	49960225	3.1448e-07	0.10413	T	C	PR	GT	PR;ANN=C|intergenic_region|MODIFIER|Zm00001d028893-Zm00001d028894|Zm00001d028893-Zm00001d028894|intergenic_region|Zm00001d028893-Zm00001d028894|||n.49960225T>C||||||	Zm00001d028893-Zm00001d028894
	WC	chr1.S_81572724	1	83192140	7.4323e-07	0.09107	G	T	PR	GT	PR;ANN=T|synonymous_variant|LOW|Zm00001d029703|Zm00001d029703|transcript|Zm00001d029703_T001|protein_coding|1/2|c.63G>T|p.Ala21Ala|63/1228|63/738|21/245||	Zm00001d029703
	WC	chr1.S_92259151	1	94336519	2.3293e-07	0.09682	C	T	PR	GT	PR;ANN=T|missense_variant|MODERATE|Zm00001d029918|Zm00001d029918|transcript|Zm00001d029918_T001|protein_coding|1/2|c.179C>T|p.Ser60Leu|281/2121|179/1551|60/516||	Zm00001d029918
	WC	chr1.S_92259161	1	94336529	2.3293e-07	0.09682	C	T	PR	GT	PR;ANN=T|synonymous_variant|LOW|Zm00001d029918|Zm00001d029918|transcript|Zm00001d029918_T001|protein_coding|1/2|c.189C>T|p.Ser63Ser|291/2121|189/1551|63/516||	Zm00001d029918
	WC	chr1.S_103099959	1	105700750	5.3007e-07	0.09077	G	A	PR	GT	PR;ANN=A|synonymous_variant|LOW|Zm00001d030101|Zm00001d030101|transcript|Zm00001d030101_T001|protein_coding|3/3|c.780C>T|p.Gly260Gly|862/1457|780/1134|260/377||,A|downstream_gene_variant|MODIFIER|Zm00001d030100|Zm00001d030100|transcript|Zm00001d030100_T001|protein_coding||c.*4614G>A|||||4554|,A|intron_variant|MODIFIER|Zm00001d030101|Zm00001d030101|transcript|Zm00001d030101_T002|protein_coding|1/1…	Zm00001d030101
	WC	chr1.S_105523691	1	108060277	7.621e-09	0.15022	C	T	PR	GT	PR;ANN=T|intergenic_region|MODIFIER|Zm00001d030130-Zm00001d030131|Zm00001d030130-Zm00001d030131|intergenic_region|Zm00001d030130-Zm00001d030131|||n.108060277C>T||||||	Zm00001d030130-Zm00001d030131
	WC	chr1.S_105523752	1	108060216	2.0278e-07	0.14816	C	T	PR	GT	PR;ANN=T|intergenic_region|MODIFIER|Zm00001d030130-Zm00001d030131|Zm00001d030130-Zm00001d030131|intergenic_region|Zm00001d030130-Zm00001d030131|||n.108060216C>T||||||	Zm00001d030130-Zm00001d030131
	WC	chr1.S_105524388	1	108059580	2.422e-08	0.13169	A	C	PR	GT	PR;ANN=C|intergenic_region|MODIFIER|Zm00001d030130-Zm00001d030131|Zm00001d030130-Zm00001d030131|intergenic_region|Zm00001d030130-Zm00001d030131|||n.108059580A>C||||||	Zm00001d030130-Zm00001d030131
	WC	chr1.S_105766204	1	108288201	4.0091e-07	0.11531	G	A	PR	GT	PR;ANN=A|5_prime_UTR_variant|MODIFIER|Zm00001d030133|Zm00001d030133|transcript|Zm00001d030133_T003|protein_coding|1/10|c.-1644C>T|||||1644|,A|5_prime_UTR_variant|MODIFIER|Zm00001d030133|Zm00001d030133|transcript|Zm00001d030133_T004|protein_coding|1/10|c.-1644C>T|||||1644|,A|upstream_gene_variant|MODIFIER|Zm00001d030133|Zm00001d030133|transcript|Zm00001d030133_T001|protein_coding||c.-3390C>T|||||1…	Zm00001d030133
	WC	chr1.S_105766212	1	108288209	4.658e-08	0.13382	C	T	PR	GT	PR;ANN=T|5_prime_UTR_variant|MODIFIER|Zm00001d030133|Zm00001d030133|transcript|Zm00001d030133_T003|protein_coding|1/10|c.-1652G>A|||||1652|,T|5_prime_UTR_variant|MODIFIER|Zm00001d030133|Zm00001d030133|transcript|Zm00001d030133_T004|protein_coding|1/10|c.-1652G>A|||||1652|,T|upstream_gene_variant|MODIFIER|Zm00001d030133|Zm00001d030133|transcript|Zm00001d030133_T001|protein_coding||c.-3398G>A|||||1…	Zm00001d030133
	WC	chr1.S_105766216	1	108288213	3.6778e-07	0.10041	A	G	PR	GT	PR;ANN=G|5_prime_UTR_variant|MODIFIER|Zm00001d030133|Zm00001d030133|transcript|Zm00001d030133_T003|protein_coding|1/10|c.-1656T>C|||||1656|,G|5_prime_UTR_variant|MODIFIER|Zm00001d030133|Zm00001d030133|transcript|Zm00001d030133_T004|protein_coding|1/10|c.-1656T>C|||||1656|,G|upstream_gene_variant|MODIFIER|Zm00001d030133|Zm00001d030133|transcript|Zm00001d030133_T001|protein_coding||c.-3402T>C|||||1…	Zm00001d030133
	WC	chr1.S_105766217	1	108288214	1.3386e-07	0.12666	G	T	PR	GT	PR;ANN=T|5_prime_UTR_variant|MODIFIER|Zm00001d030133|Zm00001d030133|transcript|Zm00001d030133_T003|protein_coding|1/10|c.-1657C>A|||||1657|,T|5_prime_UTR_variant|MODIFIER|Zm00001d030133|Zm00001d030133|transcript|Zm00001d030133_T004|protein_coding|1/10|c.-1657C>A|||||1657|,T|upstream_gene_variant|MODIFIER|Zm00001d030133|Zm00001d030133|transcript|Zm00001d030133_T001|protein_coding||c.-3403C>A|||||1…	Zm00001d030133
	WC	chr1.S_139636620	1	141878203	1.0596e-08	0.17217	T	G	PR	GT	PR;ANN=G|intergenic_region|MODIFIER|Zm00001d030527-Zm00001d030529|Zm00001d030527-Zm00001d030529|intergenic_region|Zm00001d030527-Zm00001d030529|||n.141878203T>G||||||	Zm00001d030527-Zm00001d030529
	WC	chr1.S_171939201	1	173857708	2.9399e-07	0.0951	G	C	PR	GT	PR;ANN=C|intergenic_region|MODIFIER|Zm00001d031018-Zm00001d031019|Zm00001d031018-Zm00001d031019|intergenic_region|Zm00001d031018-Zm00001d031019|||n.173857708G>C||||||	Zm00001d031018-Zm00001d031019
	WC	chr1.S_172018694	1	173937171	6.8925e-07	0.08887	C	T	PR	GT	PR;ANN=T|5_prime_UTR_variant|MODIFIER|Zm00001d031019|Zm00001d031019|transcript|Zm00001d031019_T002|protein_coding|1/5|c.-1731C>T|||||1731|,T|5_prime_UTR_variant|MODIFIER|Zm00001d031019|Zm00001d031019|transcript|Zm00001d031019_T003|protein_coding|1/7|c.-72C>T|||||72|,T|5_prime_UTR_variant|MODIFIER|Zm00001d031019|Zm00001d031019|transcript|Zm00001d031019_T004|protein_coding|1/6|c.-1731C>T|||||1731|,…	Zm00001d031019
	WC	chr1.S_172018703	1	173937180	6.8925e-07	0.08887	T	C	PR	GT	PR;ANN=C|5_prime_UTR_variant|MODIFIER|Zm00001d031019|Zm00001d031019|transcript|Zm00001d031019_T002|protein_coding|1/5|c.-1722T>C|||||1722|,C|5_prime_UTR_variant|MODIFIER|Zm00001d031019|Zm00001d031019|transcript|Zm00001d031019_T003|protein_coding|1/7|c.-63T>C|||||63|,C|5_prime_UTR_variant|MODIFIER|Zm00001d031019|Zm00001d031019|transcript|Zm00001d031019_T004|protein_coding|1/6|c.-1722T>C|||||1722|,…	Zm00001d031019
	WC	chr1.S_172018731	1	173937208	3.9064e-09	0.12725	C	T	PR	GT	PR;ANN=T|5_prime_UTR_variant|MODIFIER|Zm00001d031019|Zm00001d031019|transcript|Zm00001d031019_T002|protein_coding|1/5|c.-1694C>T|||||1694|,T|5_prime_UTR_variant|MODIFIER|Zm00001d031019|Zm00001d031019|transcript|Zm00001d031019_T003|protein_coding|1/7|c.-35C>T|||||35|,T|5_prime_UTR_variant|MODIFIER|Zm00001d031019|Zm00001d031019|transcript|Zm00001d031019_T004|protein_coding|1/6|c.-1694C>T|||||1694|,…	Zm00001d031019
	WC	chr1.S_172019020	1	173937497	3.9206e-09	0.12745	G	T	PR	GT	PR;ANN=T|5_prime_UTR_variant|MODIFIER|Zm00001d031019|Zm00001d031019|transcript|Zm00001d031019_T002|protein_coding|1/5|c.-1405G>T|||||1405|,T|5_prime_UTR_variant|MODIFIER|Zm00001d031019|Zm00001d031019|transcript|Zm00001d031019_T004|protein_coding|1/6|c.-1405G>T|||||1405|,T|intron_variant|MODIFIER|Zm00001d031019|Zm00001d031019|transcript|Zm00001d031019_T005|protein_coding|1/5|c.210+45G>T||||||,T|in…	Zm00001d031019
	WC	chr1.S_254749477	1	259280040	3.6108e-07	0.09378	C	G	PR	GT	PR;ANN=G|intergenic_region|MODIFIER|Zm00001d033330-Zm00001d033332|Zm00001d033330-Zm00001d033332|intergenic_region|Zm00001d033330-Zm00001d033332|||n.259280040C>G||||||	Zm00001d033330-Zm00001d033332
	WC	chr1.S_289872682	1	295335289	2.8979e-07	0.09518	G	A	PR	GT	PR;ANN=A|synonymous_variant|LOW|Homeobox-transcription_factor_65|Zm00001d034515|transcript|Zm00001d034515_T002|protein_coding|3/17|c.150C>T|p.Thr50Thr|443/4449|150/3537|50/1178||,A|synonymous_variant|LOW|Homeobox-transcription_factor_65|Zm00001d034515|transcript|Zm00001d034515_T001|protein_coding|3/18|c.150C>T|p.Thr50Thr|443/4353|150/3441|50/1146||,A|synonymous_variant|LOW|Homeobox-transcription_…	Zm00001d034515
	WC	chr2.S_10490410	2	10608568	3.642e-07	0.09367	G	A	PR	GT	PR;ANN=A|synonymous_variant|LOW|Zm00001d002341|Zm00001d002341|transcript|Zm00001d002341_T001|protein_coding|2/2|c.642G>A|p.Leu214Leu|827/1370|642/870|214/289||,A|downstream_gene_variant|MODIFIER|Zm00001d002342|Zm00001d002342|transcript|Zm00001d002342_T001|protein_coding||c.*4718C>T|||||4497|	Zm00001d002341
	WC	chr2.S_10490608	2	10608766	3.642e-07	0.09367	T	G	PR	GT	PR;ANN=G|synonymous_variant|LOW|Zm00001d002341|Zm00001d002341|transcript|Zm00001d002341_T001|protein_coding|2/2|c.840T>G|p.Pro280Pro|1025/1370|840/870|280/289||,G|downstream_gene_variant|MODIFIER|Zm00001d002342|Zm00001d002342|transcript|Zm00001d002342_T001|protein_coding||c.*4520A>C|||||4299|	Zm00001d002341
	WC	chr2.S_21094075	2	22388297	3.3335e-09	0.1443	A	G	PR	GT	PR;ANN=G|intergenic_region|MODIFIER|CK2_regulatory_subunit_B1-RNA_recognition_water-stress_protein1|Zm00001d002778-Zm00001d002781|intergenic_region|Zm00001d002778-Zm00001d002781|||n.22388297A>G||||||	Zm00001d002778-Zm00001d002781
	WC	chr2.S_21635276	2	22935360	1.2102e-07	0.10158	C	T	PR	GT	PR;ANN=T|synonymous_variant|LOW|Zm00001d002797|Zm00001d002797|transcript|Zm00001d002797_T001|protein_coding|7/8|c.1257C>T|p.Ser419Ser|1515/3131|1257/2217|419/738||WARNING_REF_DOES_NOT_MATCH_GENOME,T|synonymous_variant|LOW|Zm00001d002797|Zm00001d002797|transcript|Zm00001d002797_T002|protein_coding|5/6|c.996C>T|p.Ser332Ser|1254/2870|996/1956|332/651||WARNING_REF_DOES_NOT_MATCH_GENOME,T|synonymous_v…	Zm00001d002797
	WC	chr2.S_21635356	2	22935280	5.9496e-07	0.08994	C	G	PR	GT	PR;ANN=G|splice_region_variant&intron_variant|LOW|Zm00001d002797|Zm00001d002797|transcript|Zm00001d002797_T001|protein_coding|6/7|c.1180-3C>G||||||,G|splice_region_variant&intron_variant|LOW|Zm00001d002797|Zm00001d002797|transcript|Zm00001d002797_T002|protein_coding|4/5|c.919-3C>G||||||,G|splice_region_variant&intron_variant|LOW|Zm00001d002797|Zm00001d002797|transcript|Zm00001d002797_T003|protein…	Zm00001d002797
	WC	chr2.S_21635400	2	22935236	5.9496e-07	0.08994	C	G	PR	GT	PR;ANN=G|intron_variant|MODIFIER|Zm00001d002797|Zm00001d002797|transcript|Zm00001d002797_T001|protein_coding|6/7|c.1179+21C>G||||||,G|intron_variant|MODIFIER|Zm00001d002797|Zm00001d002797|transcript|Zm00001d002797_T002|protein_coding|4/5|c.918+21C>G||||||,G|intron_variant|MODIFIER|Zm00001d002797|Zm00001d002797|transcript|Zm00001d002797_T003|protein_coding|5/6|c.1053+21C>G||||||,G|intron_variant|M…	Zm00001d002797
	WC	chr2.S_21635460	2	22935176	3.5573e-07	0.09514	A	G	PR	GT	PR;ANN=G|missense_variant|MODERATE|Zm00001d002797|Zm00001d002797|transcript|Zm00001d002797_T001|protein_coding|6/8|c.1140A>G|p.Asp380Glu|1398/3131|1140/2217|380/738||WARNING_REF_DOES_NOT_MATCH_GENOME,G|missense_variant|MODERATE|Zm00001d002797|Zm00001d002797|transcript|Zm00001d002797_T002|protein_coding|4/6|c.879A>G|p.Asp293Glu|1137/2870|879/1956|293/651||WARNING_REF_DOES_NOT_MATCH_GENOME,G|missen…	Zm00001d002797
	WC	chr2.S_53367756	2	55399577	2.2697e-08	0.16427	C	T	PR	GT	PR;ANN=T|upstream_gene_variant|MODIFIER|Zm00001d000819|Zm00001d000819|transcript|Zm00001d000819_T001|lincRNA||n.-1471C>T|||||1471|,T|downstream_gene_variant|MODIFIER|Zm00001d003703|Zm00001d003703|transcript|Zm00001d003703_T001|protein_coding||c.*3853C>T|||||3596|,T|intergenic_region|MODIFIER|Zm00001d003703-Zm00001d000819|Zm00001d003703-Zm00001d000819|intergenic_region|Zm00001d003703-Zm00001d00081…	Zm00001d000819
	WC	chr2.S_59356646	2	61532122	5.4582e-07	0.11011	T	A	PR	GT	PR;ANN=A|3_prime_UTR_variant|MODIFIER|Trihelix-transcription_factor_26|Zm00001d003836|transcript|Zm00001d003836_T005|protein_coding|6/6|c.*393A>T|||||393|WARNING_REF_DOES_NOT_MATCH_GENOME,A|3_prime_UTR_variant|MODIFIER|Trihelix-transcription_factor_26|Zm00001d003836|transcript|Zm00001d003836_T001|protein_coding|6/6|c.*725A>T|||||2158|WARNING_REF_DOES_NOT_MATCH_GENOME,A|3_prime_UTR_variant|MODIFIE…	Zm00001d003836
	WC	chr2.S_157518140	2	162148748	5.3656e-07	0.0988	A	G	PR	GT	PR;ANN=G|intergenic_region|MODIFIER|poly(ADP-ribose)_polymerase2-Zm00001d005169|Zm00001d005168-Zm00001d005169|intergenic_region|Zm00001d005168-Zm00001d005169|||n.162148748A>G||||||	Zm00001d005168-Zm00001d005169
	WC	chr2.S_157518157	2	162148765	1.6503e-07	0.10595	T	C	PR	GT	PR;ANN=C|intergenic_region|MODIFIER|poly(ADP-ribose)_polymerase2-Zm00001d005169|Zm00001d005168-Zm00001d005169|intergenic_region|Zm00001d005168-Zm00001d005169|||n.162148765T>C||||||	Zm00001d005168-Zm00001d005169
	WC	chr2.S_157518178	2	162148786	4.4687e-07	0.09624	C	T	PR	GT	PR;ANN=T|intergenic_region|MODIFIER|poly(ADP-ribose)_polymerase2-Zm00001d005169|Zm00001d005168-Zm00001d005169|intergenic_region|Zm00001d005168-Zm00001d005169|||n.162148786C>T||||||	Zm00001d005168-Zm00001d005169
	WC	chr2.S_219461625	2	226210897	3.0094e-08	0.16564	T	A	PR	GT	PR;ANN=A|intergenic_region|MODIFIER|Zm00001d007268-Zm00001d007269|Zm00001d007268-Zm00001d007269|intergenic_region|Zm00001d007268-Zm00001d007269|||n.226210897T>A||||||	Zm00001d007268-Zm00001d007269
	WC	chr2.S_233469269	2	240363545	5.2745e-07	0.10582	C	G	PR	GT	PR;ANN=G|5_prime_UTR_variant|MODIFIER|Zm00001d007825|Zm00001d007825|transcript|Zm00001d007825_T002|protein_coding|1/2|c.-1725C>G|||||1725|WARNING_REF_DOES_NOT_MATCH_GENOME,G|5_prime_UTR_variant|MODIFIER|Zm00001d007825|Zm00001d007825|transcript|Zm00001d007825_T003|protein_coding|1/3|c.-1725C>G|||||1725|WARNING_REF_DOES_NOT_MATCH_GENOME,G|5_prime_UTR_variant|MODIFIER|Zm00001d007825|Zm00001d007825|t…	Zm00001d007825
	WC	chr3.S_21677839	3	21114927	5.204e-08	0.1492	C	T	PR	GT	PR;ANN=T|downstream_gene_variant|MODIFIER|Zm00001d039970|Zm00001d039970|transcript|Zm00001d039970_T001|protein_coding||c.*2101G>A|||||2101|,T|intergenic_region|MODIFIER|Zm00001d039969-Zm00001d039970|Zm00001d039969-Zm00001d039970|intergenic_region|Zm00001d039969-Zm00001d039970|||n.21114927C>T||||||	Zm00001d039970
	WC	chr3.S_21738198	3	21181001	1.2172e-07	0.15271	G	A	PR	GT	PR;ANN=A|upstream_gene_variant|MODIFIER|Zm00001d039972|Zm00001d039972|transcript|Zm00001d039972_T001|protein_coding||c.-1715G>A|||||1715|WARNING_TRANSCRIPT_INCOMPLETE,A|intron_variant|MODIFIER|Zm00001d039971|Zm00001d039971|transcript|Zm00001d039971_T002|protein_coding|11/11|c.1410+2071C>T||||||,A|intron_variant|MODIFIER|Zm00001d039971|Zm00001d039971|transcript|Zm00001d039971_T001|protein_coding|1…	Zm00001d039972
	WC	chr3.S_95061125	3	104086267	6.0795e-08	0.11877	G	A	PR	GT	PR;ANN=A|intergenic_region|MODIFIER|Zm00001d000575-Zm00001d041187|Zm00001d000575-Zm00001d041187|intergenic_region|Zm00001d000575-Zm00001d041187|||n.104086267G>A||||||	Zm00001d000575-Zm00001d041187
	WC	chr3.S_95074110	3	104073282	1.3187e-07	0.10759	C	T	PR	GT	PR;ANN=T|downstream_gene_variant|MODIFIER|Zm00001d000575|Zm00001d000575|transcript|Zm00001d000575_T001|lincRNA||n.*2649G>A|||||2649|,T|intergenic_region|MODIFIER|Zm00001d041186-Zm00001d000575|Zm00001d041186-Zm00001d000575|intergenic_region|Zm00001d041186-Zm00001d000575|||n.104073282C>T||||||	Zm00001d000575
	WC	chr3.S_200600736	3	203120560	1.6615e-07	0.10399	G	C	PR	GT	PR;ANN=C|intergenic_region|MODIFIER|OVATE-transcription_factor_18-Zm00001d043536|Zm00001d043535-Zm00001d043536|intergenic_region|Zm00001d043535-Zm00001d043536|||n.203120560G>C||||||	Zm00001d043535-Zm00001d043536
	WC	chr3.S_209139577	3	212732735	4.8317e-07	0.11579	G	T	PR	GT	PR;ANN=T|5_prime_UTR_variant|MODIFIER|Zm00001d043880|Zm00001d043880|transcript|Zm00001d043880_T001|protein_coding|1/2|c.-121C>A|||||121|,T|upstream_gene_variant|MODIFIER|Zm00001d043880|Zm00001d043880|transcript|Zm00001d043880_T002|protein_coding||c.-498C>A|||||61|	Zm00001d043880
	WC	chr3.S_220753612	3	224492571	6.388e-07	0.14479	A	G	PR	GT	PR;ANN=G|5_prime_UTR_variant|MODIFIER|Zm00001d044297|Zm00001d044297|transcript|Zm00001d044297_T002|protein_coding|1/10|c.-124T>C|||||124|,G|5_prime_UTR_variant|MODIFIER|Zm00001d044297|Zm00001d044297|transcript|Zm00001d044297_T001|protein_coding|1/11|c.-124T>C|||||124|,G|5_prime_UTR_variant|MODIFIER|Zm00001d044297|Zm00001d044297|transcript|Zm00001d044297_T003|protein_coding|1/10|c.-124T>C|||||124|…	Zm00001d044297
	WC	chr3.S_223958734	3	227711203	1.982e-07	0.15019	G	A	PR	GT	PR;ANN=A|upstream_gene_variant|MODIFIER|Zm00001d044426|Zm00001d044426|transcript|Zm00001d044426_T001|protein_coding||c.-2222G>A|||||1987|,A|intergenic_region|MODIFIER|Zm00001d044425-Zm00001d044426|Zm00001d044425-Zm00001d044426|intergenic_region|Zm00001d044425-Zm00001d044426|||n.227711203G>A||||||	Zm00001d044426
	WC	chr4.S_13948568	4	14762462	4.171e-10	0.15112	G	T	PR	GT	PR;ANN=T|3_prime_UTR_variant|MODIFIER|Zm00001d049071|Zm00001d049071|transcript|Zm00001d049071_T001|protein_coding|3/3|c.*518G>T|||||518|,T|upstream_gene_variant|MODIFIER|Zm00001d026751|Zm00001d026751|transcript|Zm00001d026751_T001|lincRNA||n.-3019C>A|||||3019|,T|downstream_gene_variant|MODIFIER|Zm00001d026750|Zm00001d026750|transcript|Zm00001d026750_T001|lincRNA||n.*3031G>T|||||3031|	Zm00001d049071
	WC	chr4.S_103767842	B73V4_ctg2729	6652	5.0049e-07	0.09119	G	A	PR	GT	PR;ANN=A|intergenic_region|MODIFIER|||||||||||||	0
	WC	chr4.S_151537346	4	155039845	7.2416e-08	0.12148	A	T	PR	GT	PR;ANN=T|intron_variant|MODIFIER|Zm00001d051336|Zm00001d051336|transcript|Zm00001d051336_T001|protein_coding|4/7|c.390+269A>T||||||,T|intron_variant|MODIFIER|Zm00001d051336|Zm00001d051336|transcript|Zm00001d051336_T002|protein_coding|3/5|c.-229+269A>T||||||,T|intron_variant|MODIFIER|Zm00001d051336|Zm00001d051336|transcript|Zm00001d051336_T003|protein_coding|4/7|c.183+269A>T||||||,T|intron_variant…	Zm00001d051336
	WC	chr4.S_155832998	4	159350665	9.1408e-08	0.17395	T	C	PR	GT	PR;ANN=C|upstream_gene_variant|MODIFIER|methyl_erythritol_cyclodiphosphate_synthase1|Zm00001d051458|transcript|Zm00001d051458_T001|protein_coding||c.-401A>G|||||212|,C|upstream_gene_variant|MODIFIER|methyl_erythritol_cyclodiphosphate_synthase1|Zm00001d051458|transcript|Zm00001d051458_T003|protein_coding||c.-726A>G|||||327|,C|upstream_gene_variant|MODIFIER|methyl_erythritol_cyclodiphosphate_syntha…	Zm00001d051458
	WC	chr4.S_198854527	4	203192536	2.6285e-07	0.13489	C	T	PR	GT	PR;ANN=T|missense_variant|MODERATE|Zm00001d052878|Zm00001d052878|transcript|Zm00001d052878_T001|protein_coding|3/3|c.242C>T|p.Thr81Ile|506/1302|242/306|81/101||,T|upstream_gene_variant|MODIFIER|Zm00001d052877|Zm00001d052877|transcript|Zm00001d052877_T001|protein_coding||c.-2910G>A|||||2910|WARNING_TRANSCRIPT_NO_STOP_CODON,T|upstream_gene_variant|MODIFIER|Zm00001d052880|Zm00001d052880|transcript|Z…	Zm00001d052878
	WC	chr4.S_234399124	4	239597307	2.3738e-07	0.14256	G	A	PR	GT	PR;ANN=A|missense_variant|MODERATE|bZIP-transcription_factor_50|Zm00001d053703|transcript|Zm00001d053703_T001|protein_coding|1/1|c.436G>A|p.Ala146Thr|436/531|436/531|146/176||,A|downstream_gene_variant|MODIFIER|Zm00001d053704|Zm00001d053704|transcript|Zm00001d053704_T001|protein_coding||c.*3854C>T|||||3854|	Zm00001d053703
	WC	chr4.S_237036505	4	242288395	4.4828e-07	0.09448	C	T	PR	GT	PR;ANN=T|synonymous_variant|LOW|Zm00001d053856|Zm00001d053856|transcript|Zm00001d053856_T001|protein_coding|1/3|c.390G>A|p.Ala130Ala|469/1397|390/1137|130/378||,T|downstream_gene_variant|MODIFIER|WHIRLY-transcription_factor_2|Zm00001d053855|transcript|Zm00001d053855_T001|protein_coding||c.*3106C>T|||||2831|,T|downstream_gene_variant|MODIFIER|Zm00001d053857|Zm00001d053857|transcript|Zm00001d053857…	Zm00001d053856
	WC	chr4.S_239077124	4	244502207	2.4482e-08	0.11998	C	T	PR	GT	PR;ANN=T|synonymous_variant|LOW|Zm00001d053974|Zm00001d053974|transcript|Zm00001d053974_T001|protein_coding|6/9|c.411G>A|p.Gln137Gln|438/1253|411/912|137/303||,T|upstream_gene_variant|MODIFIER|Zm00001d053972|Zm00001d053972|transcript|Zm00001d053972_T001|protein_coding||c.-2139G>A|||||2139|,T|upstream_gene_variant|MODIFIER|Zm00001d053973|Zm00001d053973|transcript|Zm00001d053973_T001|protein_coding…	Zm00001d053974
	WC	chr5.S_6113770	5	6349644	3.2996e-07	0.14833	G	A	PR	GT	PR;ANN=A|missense_variant|MODERATE|C2C2-Dof-transcription_factor_24|Zm00001d013200|transcript|Zm00001d013200_T001|protein_coding|1/1|c.923G>A|p.Gly308Glu|923/1110|923/1110|308/369||,A|upstream_gene_variant|MODIFIER|Zm00001d013199|Zm00001d013199|transcript|Zm00001d013199_T002|protein_coding||c.-4998C>T|||||4998|	Zm00001d013200
	WC	chr5.S_137561114	5	140908034	2.4267e-07	0.10213	A	T	PR	GT	PR;ANN=T|intron_variant|MODIFIER|Zm00001d016037|Zm00001d016037|transcript|Zm00001d016037_T001|protein_coding|3/14|c.340-1078T>A||||||	Zm00001d016037
	WC	chr5.S_169832208			2.1714e-11	0.19405
	WC	chr5.S_169832209			6.7243e-10	0.159
	WC	chr5.S_169832212			2.4509e-08	0.13415
	WC	chr5.S_173390444	5	177540636	1.2153e-07	0.10376	C	T	PR	GT	PR;ANN=T|5_prime_UTR_variant|MODIFIER|Zm00001d016826|Zm00001d016826|transcript|Zm00001d016826_T001|protein_coding|1/3|c.-298G>A|||||298|,T|upstream_gene_variant|MODIFIER|Zm00001d016825|Zm00001d016825|transcript|Zm00001d016825_T002|protein_coding||c.-2992G>A|||||2836|,T|upstream_gene_variant|MODIFIER|Zm00001d016825|Zm00001d016825|transcript|Zm00001d016825_T001|protein_coding||c.-2992G>A|||||2836|,…	Zm00001d016826
	WC	chr5.S_173390921	5	177541113	1.9663e-07	0.09842	G	A	PR	GT	PR;ANN=A|3_prime_UTR_variant|MODIFIER|DDT-transcription_factor_3|Zm00001d016827|transcript|Zm00001d016827_T001|protein_coding|5/5|c.*218C>T|||||218|,A|3_prime_UTR_variant|MODIFIER|DDT-transcription_factor_3|Zm00001d016827|transcript|Zm00001d016827_T002|protein_coding|4/4|c.*218C>T|||||218|,A|3_prime_UTR_variant|MODIFIER|DDT-transcription_factor_3|Zm00001d016827|transcript|Zm00001d016827_T003|prot…	Zm00001d016827
	WC	chr5.S_173390963	5	177541155	1.8947e-07	0.099	G	T	PR	GT	PR;ANN=T|3_prime_UTR_variant|MODIFIER|DDT-transcription_factor_3|Zm00001d016827|transcript|Zm00001d016827_T001|protein_coding|5/5|c.*176C>A|||||176|,T|3_prime_UTR_variant|MODIFIER|DDT-transcription_factor_3|Zm00001d016827|transcript|Zm00001d016827_T002|protein_coding|4/4|c.*176C>A|||||176|,T|3_prime_UTR_variant|MODIFIER|DDT-transcription_factor_3|Zm00001d016827|transcript|Zm00001d016827_T003|prot…	Zm00001d016827
	WC	chr5.S_173390981	5	177541173	3.2751e-07	0.09476	G	T	PR	GT	PR;ANN=T|3_prime_UTR_variant|MODIFIER|DDT-transcription_factor_3|Zm00001d016827|transcript|Zm00001d016827_T001|protein_coding|5/5|c.*158C>A|||||158|,T|3_prime_UTR_variant|MODIFIER|DDT-transcription_factor_3|Zm00001d016827|transcript|Zm00001d016827_T002|protein_coding|4/4|c.*158C>A|||||158|,T|3_prime_UTR_variant|MODIFIER|DDT-transcription_factor_3|Zm00001d016827|transcript|Zm00001d016827_T003|prot…	Zm00001d016827
	WC	chr5.S_173390995	5	177541187	1.9014e-07	0.09946	A	G	PR	GT	PR;ANN=G|3_prime_UTR_variant|MODIFIER|DDT-transcription_factor_3|Zm00001d016827|transcript|Zm00001d016827_T001|protein_coding|5/5|c.*144T>C|||||144|,G|3_prime_UTR_variant|MODIFIER|DDT-transcription_factor_3|Zm00001d016827|transcript|Zm00001d016827_T002|protein_coding|4/4|c.*144T>C|||||144|,G|3_prime_UTR_variant|MODIFIER|DDT-transcription_factor_3|Zm00001d016827|transcript|Zm00001d016827_T003|prot…	Zm00001d016827
	WC	chr5.S_173391113	5	177541305	1.7916e-07	0.09988	A	G	PR	GT	PR;ANN=G|3_prime_UTR_variant|MODIFIER|DDT-transcription_factor_3|Zm00001d016827|transcript|Zm00001d016827_T001|protein_coding|5/5|c.*26T>C|||||26|,G|3_prime_UTR_variant|MODIFIER|DDT-transcription_factor_3|Zm00001d016827|transcript|Zm00001d016827_T002|protein_coding|4/4|c.*26T>C|||||26|,G|3_prime_UTR_variant|MODIFIER|DDT-transcription_factor_3|Zm00001d016827|transcript|Zm00001d016827_T003|protein_…	Zm00001d016827
	WC	chr5.S_174284492	5	178381896	1.0403e-09	0.14096	G	A	PR	GT	PR;ANN=A|5_prime_UTR_variant|MODIFIER|Zm00001d016853|Zm00001d016853|transcript|Zm00001d016853_T001|protein_coding|1/2|c.-268G>A|||||268|	Zm00001d016853
	WC	chr5.S_175436025	5	179456556	7.1676e-07	0.08876	C	T	PR	GT	PR;ANN=T|missense_variant&splice_region_variant|MODERATE|Zm00001d016890|Zm00001d016890|transcript|Zm00001d016890_T001|protein_coding|4/5|c.986C>T|p.Ala329Val|1653/3060|986/2076|329/691||,T|missense_variant|MODERATE|Zm00001d016890|Zm00001d016890|transcript|Zm00001d016890_T002|protein_coding|3/4|c.14C>T|p.Ala5Val|2474/3750|14/1104|5/367||,T|downstream_gene_variant|MODIFIER|Zm00001d016891|Zm00001d01…	Zm00001d016890
	WC	chr5.S_178043044	5	182116002	5.3447e-07	0.0911	C	T	PR	GT	PR;ANN=T|synonymous_variant|LOW|Zm00001d016988|Zm00001d016988|transcript|Zm00001d016988_T001|protein_coding|6/11|c.781C>T|p.Leu261Leu|917/2101|781/1614|261/537||,T|synonymous_variant|LOW|Zm00001d016988|Zm00001d016988|transcript|Zm00001d016988_T002|protein_coding|6/6|c.379C>T|p.Leu127Leu|814/1087|379/606|127/201||,T|synonymous_variant|LOW|Zm00001d016988|Zm00001d016988|transcript|Zm00001d016988_T00…	Zm00001d016988
	WC	chr5.S_178043352	5	182116310	5.3447e-07	0.0911	T	C	PR	GT	PR;ANN=C|3_prime_UTR_variant|MODIFIER|Zm00001d016988|Zm00001d016988|transcript|Zm00001d016988_T003|protein_coding|5/5|c.*81T>C|||||81|,C|upstream_gene_variant|MODIFIER|Zm00001d016988|Zm00001d016988|transcript|Zm00001d016988_T004|protein_coding||c.-582T>C|||||155|,C|upstream_gene_variant|MODIFIER|Zm00001d016988|Zm00001d016988|transcript|Zm00001d016988_T005|protein_coding||c.-2095T>C|||||1108|,C|do…	Zm00001d016988
	WC	chr5.S_178063164	5	182135440	1.3841e-07	0.10104	T	C	PR	GT	PR;ANN=C|upstream_gene_variant|MODIFIER|Zm00001d016990|Zm00001d016990|transcript|Zm00001d016990_T007|protein_coding||c.-291T>C|||||235|,C|upstream_gene_variant|MODIFIER|Zm00001d016990|Zm00001d016990|transcript|Zm00001d016990_T001|protein_coding||c.-1503T>C|||||155|,C|upstream_gene_variant|MODIFIER|Zm00001d016990|Zm00001d016990|transcript|Zm00001d016990_T002|protein_coding||c.-1408T>C|||||155|,C|u…	Zm00001d016990
	WC	chr5.S_178063717	5	182135993	9.8598e-08	0.10353	G	A	PR	GT	PR;ANN=A|intron_variant|MODIFIER|Zm00001d016990|Zm00001d016990|transcript|Zm00001d016990_T007|protein_coding|1/17|c.220+43G>A||||||,A|intron_variant|MODIFIER|Zm00001d016990|Zm00001d016990|transcript|Zm00001d016990_T001|protein_coding|1/16|c.-993+43G>A||||||,A|intron_variant|MODIFIER|Zm00001d016990|Zm00001d016990|transcript|Zm00001d016990_T002|protein_coding|1/17|c.-898+43G>A||||||,A|intron_varian…	Zm00001d016990
	WC	chr5.S_178073168	5	182145443	1.013e-08	0.12005	T	C	PR	GT	PR;ANN=C|synonymous_variant|LOW|Zm00001d016990|Zm00001d016990|transcript|Zm00001d016990_T007|protein_coding|9/18|c.1569T>C|p.Phe523Phe|1625/3191|1569/2931|523/976||,C|synonymous_variant|LOW|Zm00001d016990|Zm00001d016990|transcript|Zm00001d016990_T001|protein_coding|8/17|c.462T>C|p.Phe154Phe|1810/3416|462/1824|154/607||,C|synonymous_variant|LOW|Zm00001d016990|Zm00001d016990|transcript|Zm00001d0169…	Zm00001d016990
	WC	chr5.S_178073755	5	182146030	1.0163e-08	0.12005	T	C	PR	GT	PR;ANN=C|intron_variant|MODIFIER|Zm00001d016990|Zm00001d016990|transcript|Zm00001d016990_T007|protein_coding|10/17|c.1968-110T>C||||||,C|intron_variant|MODIFIER|Zm00001d016990|Zm00001d016990|transcript|Zm00001d016990_T001|protein_coding|9/16|c.861-110T>C||||||,C|intron_variant|MODIFIER|Zm00001d016990|Zm00001d016990|transcript|Zm00001d016990_T002|protein_coding|10/17|c.861-110T>C||||||,C|intron_va…	Zm00001d016990
	WC	chr5.S_192561046	5	197943265	1.3587e-07	0.14783	G	C	PR	GT	PR;ANN=C|intergenic_region|MODIFIER|Zm00001d017508-Zm00001d017509|Zm00001d017508-Zm00001d017509|intergenic_region|Zm00001d017508-Zm00001d017509|||n.197943265G>C||||||	Zm00001d017508-Zm00001d017509
	WC	chr6.S_75543908	6	78407071	2.9491e-07	0.11787	G	A	PR	GT	PR;ANN=A|intergenic_region|MODIFIER|Zm00001d036233-Zm00001d036234|Zm00001d036233-Zm00001d036234|intergenic_region|Zm00001d036233-Zm00001d036234|||n.78407071G>A||||||	Zm00001d036233-Zm00001d036234
	WC	chr6.S_105162254	6	108513745	7.6396e-07	0.10329	A	G	PR	GT	PR;ANN=G|upstream_gene_variant|MODIFIER|Zm00001d036993|Zm00001d036993|transcript|Zm00001d036993_T001|protein_coding||c.-851A>G|||||372|,G|downstream_gene_variant|MODIFIER|Zm00001d036992|Zm00001d036992|transcript|Zm00001d036992_T001|protein_coding||c.*1032A>G|||||1032|,G|intergenic_region|MODIFIER|Zm00001d036992-Zm00001d036993|Zm00001d036992-Zm00001d036993|intergenic_region|Zm00001d036992-Zm00001d…	Zm00001d036993
	WC	chr6.S_117073023	6	121068651	6.3667e-07	0.08963	G	A	PR	GT	PR;ANN=A|3_prime_UTR_variant|MODIFIER|Zm00001d037322|Zm00001d037322|transcript|Zm00001d037322_T001|protein_coding|4/4|c.*4C>T|||||4|	Zm00001d037322
	WC	chr6.S_120969051	6	124708524	3.5965e-09	0.13863	A	G	PR	GT	PR;ANN=G|intron_variant|MODIFIER|Zm00001d037408|Zm00001d037408|transcript|Zm00001d037408_T003|protein_coding|1/9|c.89-673T>C||||||,G|intron_variant|MODIFIER|Zm00001d037408|Zm00001d037408|transcript|Zm00001d037408_T002|protein_coding|1/9|c.-695-673T>C||||||,G|intron_variant|MODIFIER|Zm00001d037408|Zm00001d037408|transcript|Zm00001d037408_T004|protein_coding|1/9|c.89-673T>C||||||,G|intron_variant|M…	Zm00001d037408
	WC	chr6.S_132466511	6	136606984	3.1598e-07	0.11083	A	T	PR	GT	PR;ANN=T|3_prime_UTR_variant|MODIFIER|Zm00001d037760|Zm00001d037760|transcript|Zm00001d037760_T001|protein_coding|16/16|c.*99T>A|||||99|,T|3_prime_UTR_variant|MODIFIER|Zm00001d037760|Zm00001d037760|transcript|Zm00001d037760_T002|protein_coding|15/15|c.*99T>A|||||99|,T|3_prime_UTR_variant|MODIFIER|Zm00001d037760|Zm00001d037760|transcript|Zm00001d037760_T003|protein_coding|15/15|c.*99T>A|||||99|,T|…	Zm00001d037760
	WC	chr6.S_136426084	6	140529224	1.5668e-08	0.24523	G	A	PR	GT	PR;ANN=A|intron_variant|MODIFIER|Zm00001d037872|Zm00001d037872|transcript|Zm00001d037872_T001|protein_coding|1/15|c.177+523C>T||||||,A|intron_variant|MODIFIER|Zm00001d037872|Zm00001d037872|transcript|Zm00001d037872_T002|protein_coding|1/14|c.177+523C>T||||||,A|intron_variant|MODIFIER|Zm00001d037872|Zm00001d037872|transcript|Zm00001d037872_T003|protein_coding|1/14|c.-574+523C>T||||||	Zm00001d037872
	WC	chr6.S_137828800	6	142157582	3.16e-07	0.12084	G	C	PR	GT	PR;ANN=C|5_prime_UTR_variant|MODIFIER|Zm00001d037925|Zm00001d037925|transcript|Zm00001d037925_T004|protein_coding|1/15|c.-588C>G|||||806|,C|5_prime_UTR_variant|MODIFIER|Zm00001d037925|Zm00001d037925|transcript|Zm00001d037925_T005|protein_coding|1/16|c.-588C>G|||||806|,C|5_prime_UTR_variant|MODIFIER|Zm00001d037925|Zm00001d037925|transcript|Zm00001d037925_T009|protein_coding|1/14|c.-77C>G|||||295|,…	Zm00001d037925
	WC	chr6.S_140541416	6	144645108	6.7639e-07	0.11546	T	G	PR	GT	PR;ANN=G|intergenic_region|MODIFIER|Zm00001d037993-MYB-transcription_factor_119|Zm00001d037993-Zm00001d037994|intergenic_region|Zm00001d037993-Zm00001d037994|||n.144645108T>G||||||	Zm00001d037993-Zm00001d037994
	WC	chr6.S_143981818	6	148080210	6.2252e-07	0.10169	G	C	PR	GT	PR;ANN=C|3_prime_UTR_variant|MODIFIER|Zm00001d038106|Zm00001d038106|transcript|Zm00001d038106_T002|protein_coding|16/16|c.*235C>G|||||878|,C|3_prime_UTR_variant|MODIFIER|Zm00001d038106|Zm00001d038106|transcript|Zm00001d038106_T001|protein_coding|16/16|c.*235C>G|||||878|,C|downstream_gene_variant|MODIFIER|Zm00001d038106|Zm00001d038106|transcript|Zm00001d038106_T004|protein_coding||c.*878C>G|||||47…	Zm00001d038106
	WC	chr6.S_158449510	6	162602662	2.0598e-07	0.13659	G	T	PR	GT	PR;ANN=T|5_prime_UTR_variant|MODIFIER|Rho-related_protein6|Zm00001d038688|transcript|Zm00001d038688_T001|protein_coding|1/8|c.-518G>T|||||518|,T|upstream_gene_variant|MODIFIER|Zm00001d038687|Zm00001d038687|transcript|Zm00001d038687_T001|protein_coding||c.-1683C>A|||||867|,T|upstream_gene_variant|MODIFIER|Rho-related_protein6|Zm00001d038688|transcript|Zm00001d038688_T002|protein_coding||c.-518G>T|…	Zm00001d038688
	WC	chr7.S_19053585	7	19751627	6.5814e-09	0.12337	C	T	PR	GT	PR;ANN=T|synonymous_variant|LOW|Zm00001d019163|Zm00001d019163|transcript|Zm00001d019163_T001|protein_coding|2/7|c.327C>T|p.Asp109Asp|628/2820|327/2271|109/756||,T|synonymous_variant|LOW|Zm00001d019163|Zm00001d019163|transcript|Zm00001d019163_T002|protein_coding|2/7|c.327C>T|p.Asp109Asp|434/2329|327/1593|109/530||,T|upstream_gene_variant|MODIFIER|Zm00001d019163|Zm00001d019163|transcript|Zm00001d01…	Zm00001d019163
	WC	chr7.S_19054041	7	19752083	2.6742e-07	0.09576	G	C	PR	GT	PR;ANN=C|upstream_gene_variant|MODIFIER|Zm00001d019163|Zm00001d019163|transcript|Zm00001d019163_T003|protein_coding||c.-431G>C|||||374|,C|intron_variant|MODIFIER|Zm00001d019163|Zm00001d019163|transcript|Zm00001d019163_T001|protein_coding|3/6|c.662+28G>C||||||,C|intron_variant|MODIFIER|Zm00001d019163|Zm00001d019163|transcript|Zm00001d019163_T002|protein_coding|3/6|c.662+28G>C||||||	Zm00001d019163
	WC	chr7.S_19054056	7	19752098	2.6742e-07	0.09576	G	T	PR	GT	PR;ANN=T|upstream_gene_variant|MODIFIER|Zm00001d019163|Zm00001d019163|transcript|Zm00001d019163_T003|protein_coding||c.-416G>T|||||359|,T|intron_variant|MODIFIER|Zm00001d019163|Zm00001d019163|transcript|Zm00001d019163_T001|protein_coding|3/6|c.662+43G>T||||||,T|intron_variant|MODIFIER|Zm00001d019163|Zm00001d019163|transcript|Zm00001d019163_T002|protein_coding|3/6|c.662+43G>T||||||	Zm00001d019163
	WC	chr7.S_33100592	7	34349490	3.3028e-08	0.1121	C	T	PR	GT	PR;ANN=T|synonymous_variant|LOW|Zm00001d019450|Zm00001d019450|transcript|Zm00001d019450_T001|protein_coding|3/6|c.780G>A|p.Thr260Thr|853/2937|780/2508|260/835||,T|synonymous_variant|LOW|Zm00001d019450|Zm00001d019450|transcript|Zm00001d019450_T002|protein_coding|3/6|c.750G>A|p.Thr250Thr|823/2877|750/2448|250/815||,T|downstream_gene_variant|MODIFIER|Zm00001d019449|Zm00001d019449|transcript|Zm00001d…	Zm00001d019450
	WC	chr7.S_33101477	7	34350375	3.2809e-07	0.095	G	T	PR	GT	PR;ANN=T|missense_variant|MODERATE|Zm00001d019450|Zm00001d019450|transcript|Zm00001d019450_T001|protein_coding|1/6|c.91C>A|p.Leu31Ile|164/2937|91/2508|31/835||,T|missense_variant|MODERATE|Zm00001d019450|Zm00001d019450|transcript|Zm00001d019450_T002|protein_coding|1/6|c.91C>A|p.Leu31Ile|164/2877|91/2448|31/815||,T|downstream_gene_variant|MODIFIER|Zm00001d019449|Zm00001d019449|transcript|Zm00001d01…	Zm00001d019450
[truncated: 5,629 more rows]

## Sheet: S7
Table S7. Primer sequences used in the present study
primer name	Primer sequence	notes
ZmFut5-EMS	5'-GTCGTCGTCGTTTTCGCTG-3'	Primers for homozygosity identification of maize mutant zmfut5
	5'-TAGTGTAGCTCGCGAGGGG-3'
ZmFut5-qPCR	5‘-CCGATGGACTCGATGAGAGAA-3’	Primers for qPCR detection of ZmFUT5 gene
[truncated: 15 more rows]
